# Supplementary material for: Evolutionary Analyses Suggest a Function of MxB Immunity Proteins Beyond Lentivirus Restriction
Source: PLoS Pathog. 2015 Dec 10;11(12):e1005304. doi: 10.1371/journal.ppat.1005304 (PMC4687636; doi:10.1371/journal.ppat.1005304)
Supplement: S1 Dataset — Fasta-formatted nucleotide alignment of primate MxB sequences. This alignment was used for the analyses shown in Fig 1 and S1A Fig. The last 14 amino acids of MxB were not analyzed. (FASTA) [file ppat.1005304.s008.fasta]

>human_MxB
ATGTCTAAGGCCCACAAGCCTTGGCCCTACCGGAGGAGAAGTCAATTTTCTTCTCGAAAA
TACCTGAAAAAAGAAATGAATTCCTTCCAGCAACAGCCACCGCCATTCGGCACAGTGCCA
CCACAAATGATGTTTCCTCCAAACTGGCAGGGGGCAGAGAAGGACGCTGCTTTCCTCGCC
AAGGACTTCAACTTTCTCACTTTGAACAATCAGCCACCACCAGGAAACAGGAGCCAACCA
AGGGCAATGGGGCCCGAGAACAACCTGTACAGCCAGTACGAGCAGAAGGTGCGCCCCTGC
ATTGACCTCATCGACTCCCTGCGGGCTCTGGGTGTGGAGCAGGACCTGGCCCTGCCAGCC
ATCGCCGTCATCGGGGACCAGAGCTCGGGCAAGAGCTCTGTGCTGGAGGCACTGTCAGGA
GTCGCGCTTCCCAGAGGCAGCGGAATCGTAACCAGGTGTCCGCTGGTGCTGAAACTGAAA
AAGCAGCCCTGTGAGGCATGGGCCGGAAGGATCAGCTACCGGAACACCGAGCTAGAGCTT
CAGGACCCTGGCCAGGTGGAGAAAGAGATACACAAAGCCCAGAACGTCATGGCCGGGAAT
GGCCGGGGCATCAGCCATGAGCTCATCAGCCTGGAGATCACCTCCCCTGAGGTTCCAGAC
CTGACCATCATTGACCTTCCCGGCATCACCAGGGTGGCTGTGGACAACCAGCCCCGAGAC
ATCGGACTGCAGATCAAGGCTCTCATCAAGAAGTACATCCAGAGGCAGCAGACGATCAAC
TTGGTGGTGGTTCCCTGTAACGTGGACATTGCCACCACGGAGGCGCTGAGCATGGCCCAT
GAGGTGGACCCGGAAGGGGACAGGACCATCGGTATCCTGACCAAACCAGATCTAATGGAC
AGGGGCACTGAGAAAAGCGTCATGAATGTGGTGCGGAACCTCACGTACCCCCTCAAGAAG
GGCTACATGATTGTGAAGTGCCGGGGCCAGCAGGAGATCACAAACAGGCTGAGCTTGGCA
GAGGCAACCAAGAAAGAAATTACATTCTTTCAAACACATCCATATTTCAGAGTTCTCCTG
GAGGAGGGGTCAGCCACGGTTCCCCGACTGGCAGAAAGACTTACCACTGAACTCATCATG
CATATCCAAAAATCGCTCCCGTTGTTAGAAGGACAAATAAGGGAGAGCCACCAGAAGGCG
ACCGAGGAGCTGCGGCGTTGCGGGGCTGACATCCCCAGCCAGGAGGCCGACAAGATGTTC
TTTCTAATTGAGAAAATCAAGATGTTTAATCAGGACATCGAAAAGTTAGTAGAAGGAGAA
GAAGTTGTAAGGGAGAATGAGACCCGTTTATACAACAAAATCAGAGAGGATTTTAAAAAC
TGGGTAGGCATACTTGCAACTAATACCCAAAAAGTTAAAAATATTATCCACGAAGAAGTT
GAAAAATATGAAAAGCAGTATCGAGGCAAGGAGCTTCTGGGATTTGTCAACTACAAGACA
TTTGAGATCATCGTGCATCAGTACATCCAGCAGCTGGTGGAGCCCGCCCTTAGCATGCTC
CAGAAAGCCATGGAAATTATCCAGCAAGCTTTCATTAACGTGGCCAAAAAACATTTTGGC
GAATTTTTCAACCTTAACCAAACTGTTCAGAGCACGATTGAAGACATAAAAGTGAAACAC
ACAGCAAAGGCAGAAAACATGATCCAACTTCAGTTCAGAATGGAGCAGATGGTTTTTTGT
CAAGATCAGATTTACAGTGTTGTTCTGAAGAAAGTCCGAGAAGAGATTTTTAACCCTCTG
GGGACGCCTTCACAGAATATGAAGTTGAACTCTCATTTTCCCAGTAATGAGTCTTCGGTT
TCCTCCTTTACTGAAATAGGCATCCACCTGAATGCCTACTTCTTGGAAACCAGCAAACGT
CTCGCCAACCAGATCCCATTTATAATTCAGTATTTTATGCTCCGAGAGAATGGTGACTCC
TTGCAGAAAGCCATGATGCAGATACTACAGGAAAAAAATCGCTATTCCTGGCTGCTTCAA
GAGCAGAGTGAGACCGCTACCAAGAGAAGAATCCTTAAGGAGAGAATTTACCGGCTCACT
CAG
>chimpanzee_MxB
ATGTCTAAGGCCCACAAGCCTTGGCCCTACCGGAGGAGAAGTCAATTTTCTTCTCGAAAA
TACCTGAAAAAAGAAATGAATTCCTTCCAGCAACAGCCACCGCCATTCGGCACAGTGCCA
CCACAAATGATGTTTCCTCCAAACTGGCAGGGGGCAGAGAAGGACGCTGCTTTCCTCGCC
AAGGACTTCAACTTTCTCACTTTGAACAATCAGCCACCACCAGGAAACAGGAGCCAACCA
AGGGCAAAGGGGCCCGAGAACAACCTGTACAGCCAGTACGAGCTGAAGGTGCGCCCCTGC
ATCGACCTCATCGACTCCCTGCGGGCTCTGGGTGTGGAGCAGGACCTGGCCCTGCCAGCC
ATCGCCGTCATCGGGGACCAGAGCTCGGGCAAGAGCTCTGTGCTGGAGGCACTGTCAGGA
GTCGCGCTTCCCAGAGGCAGCGGAATCGTAACCAGGTGTCCGCTGGTGCTGAAACTGAAA
AAGCAGCCCTGTGAGGCATGGGCCGGAAGGATCAGCTACCGGAACACCGAGCTAGAGCTG
CAGGACCCTGGCCAGGTGGAGAAAGAGATACACAAAGCCCAGAACGTCATGGCCGGGAAT
GGCCGGGGCATCAGCCATGAGCTCATCAGCCTGGAGATCACCTCCCCTGACGTTCCAGAC
CTGACCATCATTGACCTTCCCGGCATCACCAGGGTGGCTGTGGACAACCAGCCCCGAGAC
ATCGGACTGCAGATCAAGGCTCTCATCAAGAGGTACATCCAGAGGCAGCAGACGATCAAC
TTGGTGGTGGTTCCCTGTAACGTGGACATTGCCACCACGGAGGCGCTGAGCATGGCCCAT
GAGGTGGACCCGGAAGGGGACAGGACCATCGGTATCCTGACCAAACCAGATCTAATGGAC
AGGGGCACTGAGAAAAGCGTCATGAATGTGGTGCGGAACCTCACGTACCCCCTCAAGAAG
GGCTACATGATCGTGAAGTGCCGGGGCCAGCAGGAGATCACAAACAGGCTGAGCTTGGCA
GAGGCAACCAAGAAAGAAATTACATTCTTTCAAACACATCCATATTTCAGAGTTCTCCTG
GAGGAGGGGTCAGCCACGGTTCCCCGACTGGCAGAAAGACTTACCACTGAACTCATCGTG
CACATCCAAAAATCGCTCCCGTTGTTAGAAGAACAAATAAGGGAGAGCCACCAGAAGGCG
ACCGAGGAGCTGCGGCGTTGCGGGGCTGACATCCCCAGCCAGGAGGCCGACAAGATGTTC
TTTCTAATTGAGAAAATCAAGATGTTTAATCAGGACATCGAAAAGTTAGTAGAAGGAGAA
GAAGTTGTAAGGGAGAATGAGACCCGTTTATACAACAAAATCAGAGAGGATTTTAAAAAC
TGGGTAGGCATACTTGCAACTAATACCCAAAAAGTTAAAAATATTATCCACGAAGAAGTT
GAAAAATATGAAAAGCAGTATCGAGGCAAGGAGCTTCTGGGATTTGTCAACTACAAGACA
TTTGAGATCATCGTGCATCAGTACATCCAGCAGCTGGTGGAGCCCGCCCTTAGCATGCTC
CAGAAAGCCATGGAAATTATCCAGCAAGCTTTCATTAACGTGGCCAAAAAACATTTTGGC
GAATTTTTCAACCTTAACCAAACTGTTCAGAGCAAGATTGAAGACATAAAAGTGAAACAC
ACAGCAAAGGCAGAAAACATGATCCAACTTCAGTTCAGAATGGAGCAGATGGTTTTTTGT
CAAGATCAGATTTACAGTGTTGTTCTGAAGAAAGTCCGAGAAGAGATTTTTAACCCTCTG
GGGATGCCTTCACAGAATATGAAGTTGAACTCTCATTTTCCCAATAATGAGTCTTCAGTT
TCCTCCTTTACTGAAATAGGCATCCACCTGAATGCCTACTTCTTGGAAACCAGCAAACGT
CTCGCCAACCAGATCCCATTTATAATTCAGTATTTTATGCTCCGAGAGAATGGTGACTCC
TTGCAGAAAGCCATGATGCAGATACTACAGGAAAAAAATCGCTATTCCTGGCTGCTTCAA
GAGCAGAGTGAGACCGCTACCAAGAGAAGAATCCTTAAGGAGAGAATTTACCGGCTCACT
CAG
>bonobo_MxB
ATGTCTAAGGCCCACAAGCCTTGGCCCTACCGGAGGAGAAGTCAATTTTCTTCTCGAAAA
TACCTGAAAAAAGAAATGAATTCCTTCCAGCAACAGCCACCGCCATTCGGCACAGTGCCA
CCACAAATGATGTTTCCTCCAAACTGGCAGGGGGCGGAGAAGGACGCTGCTTTCCTCGCC
AAGGACTTCAACTTTCTCACTTTGAACAATCAGCCACTGCCAGGAAACAGGAGCCAACCA
AGGGCAAAGGGGCCCGAGAACAACCTGTACAGCCAGTACGAGCAGAAGGTGCGCCCCTGC
ATCGACCTCATCGACTCCCTGCGGGCTCTGGGTGTGGAGCAGGACCTGGCCCTGCCAGCC
ATCGCCGTCATCGGGGACCAGAGCTCGGGCAAGAGCTCTGTGCTGGAGGCACTGTCAGGA
GTCGCGCTTCCCAGAGGCAGCGGAATCGTAACCAGGTGTCCGCTGGTGCTGAAACTGAAA
AAGCAGCCCTGTGAGGCATGGGCCGGAAGGATCAGCTACCGGAACACCGAGCTAGAGCTG
CAGGACCCTGGCCAGGTGGAGAAAGAGATACACAAAGCCCAGAACGTCATGGCCGGGAAT
GGCCGGGGCATCAGCCATGAGCTCATCAGCCTGGAGATCACCTCCCCTGACGTTCCAGAC
CTGACCATCATTGACCTTCCCGGCATCACCAGGGTGGCTGTGGACAACCAGCCCCGAGAC
ATCGGACTGCAGATCAAGGCTCTCATCAAGAGGTACATCCAGAGGCAGCAGACGATCAAC
TTGGTGGTGGTTCCCTGTAACGTGGACATTGCCACCACGGAGGCGCTGAGCATGGCCCAT
GAGGTGGACCCGGAAGGGGACAGGACCATCGGTATCCTGACCAAACCAGATCTAATGGAC
AGGGGCACTGAGAAAAGCGTCATGAATGTGGTGCGGAACCTCACGTACCCCCTCAAGAAG
GGCTACATGATCGTGAAGTGCCGGGGCCAGCAGGAGATCACAAACAGGCTGAGCTTGGCA
GAGGCAACCAAGAAAGAAATTACATTCTTTCAAACACATCCATATTTCAGAGTTCTCCTG
GAGGAGGGGTCAGCCACGGTTCCCCGACTGGCAGAAAGACTTACCACTGAACTCATCGTG
CACATCCAAAAATCGCTCCCGTTGTTAGAAGAACAAATAAGGGAGAGCCACCAGAAGGCG
ACCGAGGAGCTGCGGCGTTGCGGGGCTGACATCCCCAGCCAGGAGGCCGACAAGATGTTC
TTTCTAATTGAGAAAATCAAGATGTTTAATCAGGACATCGAAAAGTTAGTAGAAGGAGAA
GAAGTTGTAAGGGAGAATGAGACCCGTTTATACAACAAAATCAGAGAGGATTTTAAAAAC
TGGGTAGGCATACTTGCAACTAATACCCAAAAAGTTAAAAATATTATCCACGAAGAAGTT
GAAAAATATGAAAAGCAGTATCGAGGCAAGGAGCTTCTGGGATTTGTCAACTACAAGACA
TTTGAGATCATCGTGCATCAGTACATCCAGCAGCTGGTGGAGCCCGCCCTTAGCATGCTC
CAGAAAGCCATGGAAATTATCCAGCAAGCTTTCATTAACGTGGCCAAAAAACATTTTGGC
GAATTTTTCAACCTTAACCAAACTGTTCAGAGCAAGATTGAAGACATAAAAGTGAAACAC
ACAGCAAAGGCAGAAAACATGATCCAACTTCAGTTCAGAATGGAGCAGATGGTTTTTTGT
CAAGATCAGATTTACAGTGTTGTTCTGAAGAAAGTCCGAGAAGAGATTTTTAACCCTCTG
GGGATGCCTTCACAGAATATGAAGTTGAACTCTCATTTTCCCAATAATGAGTCTTCAGTT
TCCTCCTTTACTGAAATAGGCATCCACCTGAATGCCTACTTCTTGGAAACCAGCAAACGT
CTCGCCAACCAGATCCCATTTATAATTCAGTATTTTATGCTCCGAGAGAATGGTGACTCC
TTGCAGAAAGCCATGATGCAGATACTACAGGAAAAAAATCGCTATTCCTGGCTGCTTCAA
GAGCAGAGTGAGACCGCTACCAAGAGAAGAATCCTTAAGGAGAGAATTTACCGGCTCACT
CAG
>gorilla_MxB
ATGTCTAAGGCCCACAAGCCTTGGCCCTACCGGAGGAGAAGTCAATTTTCTTCTCGAAAA
TACCTGAAAAAAGAAATGAATTCCTTCCAGCAACAGCCACCGCCATTCGGCACAGTGCCA
CCACAAATGATGTTTCCTCCAAACTGGCAGGGGGCGGAGAAGGATGCTGCTTTCCTCGCC
AAGGACTTCAACTTTCTCACTTTGAACAATCAGCCACCACCAGGAAACAGGAGCCAAGCA
AGGGCAAAGGGGCCCGAGAACAACCTGTACAGCCAGTACGAGCAGAAGGTGCGCCCCTGC
ATTGACCTCATCGACTCCCTGCGGGCTCTGGGTGTGGAGCAGGATCTGGCCCTGCCAGCC
ATCGCCGTCATCGGGGACCAGAGCTCGGGCAAGAGCTCTGTGCTGGAGGCACTGTCAGGA
GTCGCCCTTCCCAGAGGCAGCGGAATCGTAACCAGGTGTCCGCTGGTGCTGAAACTGAAA
AAGCAGCCCTGTGAGGCATGGGCCGGAAGGATCAGCTACCGGAACACCGAGCTAGAGCTG
CAGGACCCTGGCCAGGTGGAGAAAGAGATACACAAAGCCCAGAACGTCATGGCCGGGAAT
GGCCGGGGCATCAGCCATGAGCTCATCAGCCTGGAGATCACCTCCCCTGAGGTTCCAGAC
CTGACCATCATTGACCTTCCCGGCATCACCAGGGTGGCTGTAGACAACCAGCCCCGAGAC
ATCGGACTGCAGATCAAGGCTCTCATCAAGAAGTACATCCAGAGGCAGCAGACGATCAAC
TTGGTGGTGGTTCCCTGTAACGTGGACATTGCCACCACGGAGGCGCTGAGCATGGCCCAT
GAGGTGGACCCAGAAGGGGACAGGACCATCGGTATCCTGACCAAACCAGATCTAATGGAC
AGGGGCACTGAGAAAAGCGTCATGAATGTGGTGCGGAACCTCACGTACCCCCTCAAGAAG
GGCTACATGATCGTGAAGTGCCGGGGCCAGCAGGAGATCACAAACAGGCTGAGCTTGGCA
GAGGCAACCAAGAAAGAAATTACATTCTTTCAAACACATCCATATTTCAGAGTTCTCCTG
GAGGAGGGGTCAGCCACGGTTCCCCGACTGGCAGAAAGACTTACCACTGAACTCATCATG
CACATCCAAAAATCGCTTCCGTTGTTAGAAGAACAAATAAGGGAGAGCCACCAGAAGGCG
ACCGAGGAGCTGCGGCGTTGCGGGGCTGACATCCCCAGCCAGGAAGCCGACAAGATGTTC
TTTCTAATTGAGAAAATCAAGATGTTTAATCAGGACATCGAAAAGTTAGTAGAAGGAGAA
GAAGTTGTAAGGGAGAATGAGACCCGTTTATACAACAAAATCAGAGAGGATTTTAAAAAC
TGGGTAGGCATACTTGCAACTAATACCCAAAAAGTTAAAAATATTATCCACGAAGAAGTT
GAAAAATATGAAAAGCAGTATCGAGGCAAGGAGCTTCTGGGATTTGTCAACTACAAGACA
TTTGAGATCATCGTGCATCAGTACATCCAGCAGCTGGTGGAGCCCGCCCTTAGCATGCTC
CAGAAAGCCATGGAAATTATCCGGCAAGCTTTCATTAACGTGGCCAAAAAACATTTTGGC
GAATTTTTCAACCTTAACCAAACTGTTCAGAGCAAGATTGAAGACATAAAAGTGAAACAC
ACAGCAAAGGCAGAAAACATGATCCAACTTCAGTTCAGAATGGAGCAGATGGTTTTTTGT
CAAGATCAGATTTACAGTGTTGTTCTGAAGAAAGTCCGAGAAGAGATTTTTAACCCTCTG
GGGACGCCTTCACAGAATATGAAGTTGAACTCTCATTTTCCCAGTAATGAGTCTTCAGTT
TCCTCCTTTACTGAAATAGGCATCCACCTGAATGCCTACTTCTTGGAAACCAGCAAACGT
CTCGCCAACCAGATCCCATTTATAATTCAGTATTTTATGCTCCGAGAGAATGGTGACTCC
TTGCAGAAAGCCATGATGCAGATACTACAGGAAAAAAATCGCTATTCCTGGCTGCTTCAA
GAGCAGAGTGAGACCGCTACCAAGAGAAGAATCCTTAAGGAGAGAATTTACCGGCTCACT
CAG
>orangutan_MxB
ATGTCTAAGGCCCACAAGCCTTGGCCCTACCGGAGGAGAAATCAATTTTCTTCTCGAAAA
TACCTGAAAAAAGAAATGAATTCCTTCCAGCAACAGCCACCGCCATTCGGCACAGTGCCG
CCACAAATGGTGTTTCCTCCAAACTGGCAGGGGGTGGAGAAGGACGCTGCTTTCCTCGCT
AAGGACTTCAACTTTCTCACGTTGAACAATCAGCCACCACTAGGAAACAGGAGCCAACCA
AGGGCAAAGGGGCCCGAGAACAACCTGTACAGCCAGTACGAGCAGAAGGTGCGCCCCTGC
ATCGACCTCATCGACTCCCTGCGGGCTCTGGGTGTGGAGCAGGACCTGGCCCTGCCGGCC
ATCGCCGTCATCGGGGACCAGAGCTCGGGCAAGAGCTCTGTGCTGGAGGCACTGTCAGGA
GTCGCCCTTCCCAGAGGCAGCGGAATCGTAACCAGGTGTCCGCTGGTGCTGAAACTGAAA
AAGCAGCCCTGTGAGGCATGGGCCGGAAGGATCAGCTACCGGAACACCGAGCTAGAGCTG
CAGGACCCTGGCCAGGTGGAGAAGGAGATACACAAAGCCCAGAACATCATGGCCGGGAAT
GGCCGGGGCATCAGCCATGAGCTCATCAGCCTGGAGATCACCTCCCCTGAGGTTCCAGAC
CTGACCATCATTGACCTTCCCGGCATCACCAGGGTGGCTGTGGACAACCAGCCCCGGGAC
ATCGGACTGCAGATCAAGGCTCTCATCAAGAAGTACATCCAGAGGCAGCAGACGATCAAC
TTGGTGGTGGTTCCCTGTAACGTGGACATTGCCACCACGGAGGCGCTGAGCATGGCCCAC
GAGGTGGACCCAGAAGGGGACAGGACCATCGGGATCCTGACCAAACCAGATCTAATGGAC
AAGGGCACTGAGAAAAGTGTCATGAATGTGGTGCGGAACCTCACGTACCCCCTCAAGAAG
GGCTACATGATCGTGAGGTGCCGGGGCCAGCAGGAGCTCACAAACAGGCTGAGCTTGGCA
GAGGCAACCAAGAAAGAAATTACATTCTTTCAAACACATCCATATTTCAGAGTTCTCCTG
GAGGAGGGGTCAGCCACGGTTCCCCGACTGGCAGAAAGACTTACCAGTGAACTCATCATG
CACATCCAAAAATCGCTCCCGTTGTTAGAAGAACAAATAAGGGAGAGCCACCAGAAGGCG
ACCGAGGAGCTGCGGCGTTGCGGGGCCGACATCCCCAGCCAGGAGGCCGACAAGATGTTC
TTTCTAATTGAGAAAATCAAGATGTTTAATCAGGACATCGAAAAGTTAGTAGAAGGAGAA
GAAGCTGTAAGGGAGAATGAGACCCGTTTATACAACAAAATCAGAGAGGATTTTAAAAAC
TGGGTAGGCATACTTGCAACTAACACCCAAAAAGTTAAAAATATTATCCACGAAGAAGTT
GAAAAATATGAAAAGCAGTATCGAGGCAAGGAGCTTCTGGGATTTGTCAACTACAAGACA
TTTGAGTTCATCGTGCATCAGTACATCCAGCAGCTGGTGGAGCCCGCCCTTAGCATGCTC
CAGAAAGCCGTGGAAATTATCCGGCAAACTTTCATTAACATGGCCAAAAAACATTTTGGC
GAATTTTTCAACCTTAACCAAACTGTTCAGAGCAAGATTGAAGACATAAAAGTGAAACAC
ACAGAGAAGGCAGAAAACATGATCCAACTTCAGTTCAGAATGGAGCAGATGGTTTTTTGT
CAAGATCAGATTTACAGTGTTATTTTGAAGAAAGTCCGAGAAGAGATTTTTAACCCTCTG
GGGAAGCCTTCACAGAATATGAAGTTGAACTCTCATTTTCCCAGTAATGAGTCTTCAGTT
TCCTCCTTTACTGAAATAGGCATCCACCTGAATGCCTACTTCTCGGAAACCAGCAAACGT
CTCGCCAACCAGATCCCATTTATAATTCAGTATTTTATGCTCCGAGAGAATGGTGACTCC
TTGCAGAAAGCCATGATGCAGATACTACAGGAAAAAAATCGCTATTCCTGGCTGCTTCAA
GAGCAGAGTGAGACCACTACCAAGAGAAGAATCCTTAAGGAGAGAATTTACCGGCTCACT
CAG
>agile_gibbon_MxB
ATGTCTAAGGCCCACAAGCCTTGGCCCTACCGGAGGAGAAATCAATTTTCTTCTCGACGC
TACCTGAAAAAAGAAATGAATTTCCTCCAGCAACAGCCACCGCCGTTCGGCACAGTGCAG
CCGCAAATGATGTTTCCTCCAAACTGGCAGGGGGCGGAGAAGGACGCTGCTTTCCTCGCC
AAGGACTTCAACTTTCTCACTTTGAACAATCAGCCACCACCAGGAAACAGGAGCCAGCCA
AGGGCAAAGGGGCCTGAGAACAACCTGTACAGCCAGTACGAGCAGAAGGTGCGCCCCTGC
ATCGACCTCATCGACTCCCTGCGGGCTCTGGGTGTGGAGCAGGACCTGGCCCTGCCGGCC
ATCGCCGTCATCGGGGACCAGAGCTCGGGCAAGAGCTCCGTGCTGGAGGCACTGTCAGGA
GTCGCCCTTCCCAGAGGCAGCGGAATCGTAACCAGATGTCCGCTGGTGCTGAAACTGAAA
AAGCAGCCCGGTGAGGCATGGGCCGGAAGGATCAGCTACCGGACCACCGAGCTAGAGCTG
CAGGACCCTGGCCAGGTGGAGAAGGAGATACACAAAGCTCAGAATGTCATGGCCGGGAAT
GGCGTGGGCATCAGCCATGAGCTCATCAGCCTGGAGATCACCTCCCCTGAGGTTCCAGAC
CTGACCATCATTGACCTTCCCGGCATCACCAGGGTGGCTGTGGGCAACCAGCCCCGGGAC
ATCGGACTGCAGATCAAGGCTCTCATCAAGAAGTACATCCAGAGGCAGCAGACGATCAAC
TTGGTGGTGGTTCCCTGTAACGTGGACATTGCCACCACGGAGGCGCTGGGCATGGCCCAC
GAGGTGGACCCAGAAGGGGACAGGACCATCGGGATCCTGACCAAACCAGATCTAATGGAC
AAGGGCACTGAGAAAAGTGTCATGAATGTGGTGCAGAACCTCACGTACCCCCTCAAGAAG
GGCTACATGATGGTGAAGTGCCGGGGCCAGCAGGAGATCACAAACAGGCTGAGCTTGGCA
GAGGCAACCAAGAAAGAAATTATATTCTTTCAAACACATCCATATTTCAGAGTTCTCCTG
GAGGAGGGGTCAGCCACGGTTCCCCGACTGGCAGAAAGACTTACCACGGAACTCATCATG
CACATCCAAAAATCGCTCCCGTTGTTAGAAGAACAAATAAGGGAGAGCCACCAGAAGGCG
ACCGAGGAGCTGCGGCGTTGCGGGGCCGACATCCCCAGCCAGGAGGCCGACAAGATGTTC
TTTCTGATTGAGAAAATCAAGATGTTTAATCAGGACATCGAAAAGTTAGTAGAAGGAGAA
GAAGTTGTAAGGGAGAATGAGACCCGTTTATACAACAAAATCAGAGAGGATTTTAAAAAC
TGGGTAGGCATACTTGCAACTAATACCCAAAAAGTTAAAAATATTATCCATGAAGAAGTT
GAAAAATATGAAAAGCAGTATCGAGGCAAGGAGCTTCCGGGATTTGTCAACTACAAGACA
TTTGAGACCATCGTGCATCAGTACATCCAGCAGCTGGTGGAGCCCGCCCTTAGCATGCTC
CAGAAAGCCATGGAAATTATCCGGCAAGCTTTCATTAACATGGCCAAAAAACATTTTGGC
GAATTTTTCAACCTTAACCAAACTGTTCAGAGCAAGATTGAAGACATAAAAGTGAAATAC
ATAGAAAAGGCAGAAAACATGATCCAACTTCAGTTCAGAATGGAGCAGATGGTTTTTTGT
CAAGATCAGATTTACAGTGTTGTTCTGAAGAAAGTCCGAGAAGAGATTTTTAACCCTCTG
GGGAAGCCTTTACAGAATATGAAGTTGAACTCTCATCTTCCCAGTAATGAGTCTTCAGTT
TCCTCCTTTACTGAAATAGGCATCCACCTGAATGCCTACTTCTCGGAGACCAGCAAACGT
CTCGCCAACCAGATCCCATTTATAATTCAGTATTTTATGCTCCGAGAGAATGGTGACTGC
TTGCAGAAAGCCATGATGCAGATACTACAGGAAAAAAGTCGCTATTCCTGGCTGCTTCAA
GAGCAGAGTGAGACTGCCACCAAGAGAAGAATCCTTAAGGAGAGAATTTACCGGCTCACT
CAG
>siamang_MxB
ATGTCTAAGGCCCACAAGCCTTGGCCCTACCGGAGGAGAAATCAATTTTCTTCTCGACGC
TACCTGAAAAAAGAAATGAATTTCCTCCAGCAACAGCCACCACCGTTCGGCACAGTGCAG
CCACAAATGATGTTTCCTCCAAACTGGCAGCGGGCGGAGAAGGACGCTGCTTTCCTCGCC
AAGGACTTCAACTTTCTCACTTTGAACAATCAGCCACCACCAGGAAACAGGAGCCAGCCA
AGGGCAAAGGGGCCTGAGAACAACCTGTACAGCCAGTACGAGCAGAAGGTGCGCCCCTGC
ATCGACCTCATCGACTCCCTGCGGGCTCTGGGTGTGGAGCAGGACCTGGCCCTGCCGGCC
ATCGCCGTCATCGGGGACCAGAGCTCGGGCAAGAGCTCCGTGCTGGAGGCACTGTCAGGA
GTCGCCCTTCCCAGAGGCAGTGGAATCGTAACCAGGTGTCCGCTGGTGCTGAAACTGAAA
AAGCAGCCCGGTGAGGCATGGGCCGGAAGGATCAGCTACCGGACCACCGAGCTAGAGCTG
CAGGACCCTGGCCAGGTGGAGAAGGAGATACACAAAGCTCAGAACGTCATGGCCGGGAAT
GGCGTGGGCATCAGCCATGAGCTCATCAGCCTGGAGATCACCTCCCCTGAGGTTCCAGAC
CTGACCATCATTGACCTTCCCGGCATCACCAGGGTGGCTGTGGGCAACCAGCCCCGGGAC
ATCGGACTGCAGATCAAGGCTCTCATCAAGAAGTACATCCAGAGGCAGCAGACGATCAAC
TTGGTGGTGGTTCCCTGTAACGTGGACATTGCCACCACGGAGGCACTGAGCATGGCCCAC
GAGGTGGACCCAGAAGGGGACAGGACCATCGGGATCCTGACCAAACCAGATCTAATGGAC
AAGGGCACTGAGAAAAGTGTCATGAATGTGGTGCAGAACCTCACGTACCCCCTCAAGAAG
GGCTACATGATGGTGAAGTGCCGGGGCCAGCAGGAGATCACAAACAGGCTGAGCTTGGCA
GAGGCAACCAAGAAAGAAATTACATTCTTTCAAACACATCCATATTTCAGAGTTCTCCTG
GAGGAGGGGTCAGCCACGGTTCCCCGACTGGCAGAAAGACTTACCACCGAACTCATCATG
CACATCCAAAAATCGCTCCCATTGTTAGAAGAACAAATAAGGGACAGCCACCAGAAGGCG
ACCGAGGAGCTGCGGCGTTGCGGGGCCGACATCCCCAGCCAGGAGGCCGACAAGATGTTC
TTTCTGATTGAGAAAATCAAGATGTTTAACCAGGACATCGAAAAGTTAGTAGAAGGAGAA
GAAGTTGTAAGGGAGAATGAGACCCGTTTATACAACAAAATCAGAGAGGATTTTAAAAAC
TGGGTAGGCATACTTGCAACTAATACCCAAAAAGTTAAAAATATCATCCACGAAGAAGTT
GAAAAATATGAAAAGCAGTATCGAGGCAAGGAGCTTCCAGGATTTGTCAACTACAAGACA
TTTGAGACCATCGTGCATCAGTACATCCAGCAGCTGGTGGAGCCCGCCCTTAGCATGCTC
CAGAAAGCCATGGAAATTATCCGGCAAGCTTTCATTAACATGGCCAAAAAACATTTTGGT
GAATTTTTCAACCTTAACCAAACTGTTCAGAGCAAGATTGAAGACATAAAAGTGAAATAC
ATAGAAAAGGCAGAAAACATGATCCAACTTCAGTTCAGAATGGAGCAGATGGTTTTTTGT
CAAGATCAGATTTACAGTGTTGTTCTGAAGAAAGTCCGAGAAGAGATTTTTAACCCTCTG
GGGAAGCCTTTACAGAATACGAAGTTGAACTCTCATTTTCCCAGTAATGAGTCTTCAGTT
TCCTCCTTTACTGAAATAGGCATCCACCTGAATGCCTACTTCTCGGAGACCAGCAAACGT
CTCGCCAACCAGATCCCATTTATAATTCAGTATTTTATGCTCCGAGAGAATGGTGACTGC
TTGCAGAAAGCCATGATGCAGATACTACAGGAAAAAAGTCGCTATTCCTGGCTGCTTCAA
GAGCAGAGTGAGACTGCCACCAAGAGAAGAATCCTTAAGGAGAGAATTTACCGGCTCACT
CAG
>white_cheeked_gibbon_MxB
ATGTCTAAGGCCCACAAGCCTTGGCCCTACCGGAGGAGAAATCAATTTTCTTCTCGACGC
TACCTGAAAAAAGAAATGAATTTCCTCCAGCAACAGCCACCGCCGTTCGGCACAGTGCAG
CCACAAATGATGTTTCCTCCAAACTGGCAGGGGGCGGAGAAGGACGCTGCTTTCCTCGCC
AAGGACTTCAACTTTCTCACTTTGAACAATCAGCCACCACCAGGAAACAGGAGCCAGCCA
AGGGCAAAGGGACCTGAGAACAACCTGTACAGCCAGTACGAGCAGAAGGTGCGCCCCTGC
ATTGACCTCATCGACTCCCTGCGGGCTCTGGGTGTGGAGCAGGACCTGGCCCTGCCGGCC
ATCGCTGTCATCGGGGACCAGAGCTCGGGCAAGAGCTCCGTGCTGGAGGCACTGTCAGGA
GTCGCCCTTCCCAGAGGCAGTGGAATCGTAACCAGGTGTCCGCTGGTGCTGAAACTGAAA
AAGCAGCCCGGTGAGGCGTGGGCCGGAAGGATCAGCTACCGGACCACCGAGCTGGAGCTG
CAGGACCCTGGCCAGGTGGAGAAGGAGATACACAAAGCCCAGAACGTCATGGCCGGGAAT
GGCGTGGGCATCAGCCATGAGCTCATCAGCCTGGAGATCACCTCCCCTGAGGTTCCAGAC
CTGACCATCATTGACCTTCCCGGCATCACCAGGGTGGCTGTGGGCAACCAGCCCCGGGAC
ATCGGACTGCAGATCAAGGCTCTCATCAAGAAGTACATCCAGAGGCAGCAGACGATCAAC
TGGGTGGTGTTTCCCTGTAACGTGGACATTGCCACCACGGAGGCGCTGAGCATGGCCCAC
GAGGTGGACCCAGAAGGGGACAGGACCATCGGGATCCTGACCAAACCAGATCTAATGGAC
AAGGGCACTGAGAAAAGTGTCATGAATGTGGTGCAGAACCTCACGTACCCCCTCAAGAAG
GGCTACATGATGGTGAAGTGCCGGGGCCAGCAGGAGATCACAAACAGGCTGAGCTTGGCA
GAGGCAACCAAGAAAGAAATTATATTCTTTCAAACACATCCATATTTCAGAGTTCTCCTG
GAGGAGGGGTCAGCCACGGTTCCCCGACTGGCAGAAAGACTTACCACTGAACTCATCATG
CACATCCAAAAATCGCTCCCGTTGTTAGAAGAACAAATAAGGGAGAGCCACCAGAAGGCG
ACCGAGGAGCTGCGGCGTTGCGGGGCTGACATCCCCAGCCAGGAGGCTGACAAGATGTTC
TTTCTGATTGAGAAAATCAAGATGTTTAATCAGGACATCGAAAAGTTAGTAGAAGGAGAA
GAAGTTGTAAGGGAGAATGAGACCCGTTTATACAACAAAATCAGAGAGGATTTTAAAAAC
TGGGTAGGCATACTTGCAACTAATACCCAAAAAGTTAAAAATATTATCCACGAAGAAGTT
GAAAAATATGAAAAGCAGTATCGAGGCAAGGAGCTTCCGGGATTTGTCAACTACAAGACA
TTTGAGACCATCGTGCATCAGTACATCCAGCAGCTGGTGGAGCCCGCCCTTAGCATGCTC
CAGAAAGCCATGGAAATTATCCGGCAAGCTTTCATTAACATGGCCAAAAAACATTTTGGT
GAATTTTTCAACCTTAACCAAACTGTTCAGAGCAAGATTGAAGACATAAAAGTGAAATAC
ATAGAAAAGGCAGAAAACATGATCCAACTTCAGTTCAGAATGGAGCAGATGGTTTTTTGT
CAAGATCAGATTTACAGTGTTGTTCTGAAGAAAGTCCGAGAAGAGATTTTTAACCCTCTG
GGGAAGCCTTTACAGAATATGAAGTTGAACTCTCATCTTCCCAGTAATGAGTCTTCAGTT
TCCTCCTTTACTGAAATAGGCATCCACCTGAATGCCTACTTCTCGGAGACCAGCAAACGT
CTCGCCAACCAGATCCCATTTATAATTCAGTATTTTATGCTCCGAGAGAATGGTGACTGC
TTGCAGAAAGCCATGATGCAGATACTACAGGAAAAAAGTCGCTATTCCTGGCTGCTTCAA
GAGCAGAGTGAGACTGCCACCAAGAGAAGAATCCTTAAGGAGAGAATTTACCGGCTCACT
CAG
>baboon_MxB
ATGTCTAAGGCCCACAAGTCTTGGCCCCACCGGAGAAGAAATCAATTTTCTTCCCAACGC
TCCCTGAAAAAAGAAATGAATTTCTTCCAGCAACAGCCACCGCCATTCGGCACAGTGCCA
CCACAAATGACGTTTCCCCCAAACTGGCAGGGGGTAGAGAAGGACCCTGCTTTCCTCACC
AAGGACTTCAACTTGCTCACTTTGAACAATCAGCCACTACCAGGAAACATGAGCCAACCA
AGGGCAAAGGGGCCCGAGAACAACCTGCACAGCCAGTACGAGCAGAAGGTGCGCCCCTAC
ATTGACCTCATTGACTCCCTGCGGGCTCTGGGTGTGGAGCAGGACCTGGCCCTGCCAGCC
ATCGCCGTCATTGGGGACCAGAGCTCGGGCAAGAGCTCCGTGCTGGAGGCATTGTCAGGA
GTTGCCCTTCCCAGAGGCAGCGGAATTGTAACCAGGTGTCCGCTGGTGCTAAAATTGAAA
AAGCAGCCCTACAAGGCGTGGGCCGGAAGGATCAGCTACCAGAACACCGAGATAGAGCTG
CAGGACCCTGGCCAGGTGGAGAAGGAGATACACAAAGCCCAGAACGTCATGGCCGGGAAT
GGCCTGGGCATCAGCCATGAGCTCATCAGCCTGGAGATCACCTCCCCTGAGGTTCCAGAC
CTGACCATCATTGACCTTCCCGGCATCGCCAGGGTGGCTGTGGGCAACCAGCCCCGGGAC
ATCGGACTGCAGATCAAGGCTCTCATCAAGAGATACATCCAGAGGCAGCAGACGATCAAC
TTGGTGGTGGTTCCCTGTAACGTGGACATTGCCACCACGGAGGCACTGAGCATGGCTCAC
GAGGTGGACCCGGAAGGGGACAGGACCATCGGGATCCTGACCAAACCAGATCTAATGGAC
AGGGGCACCGAGAAAAGCATCATTAATGTGGTACGGAACCTCACATACCCCCTCAAGAAG
GGCTACATGATCGTGAAGTGCCGGGGCCAGCAGGAGATCATGAACAGACTGAGTTTGGCA
GAGGCAACCAAGAAAGAGATCACATTCTTTCAAACACATCCATGTTTCAGAGTTCTCCTG
GAGGAGGGGTCAGGCACGGTTCCCCGACTGGCAGAAAGACTTACCGCTGAACTCATCATG
CACATCCAAAAATCGCTCCCGTTGTTAGAAGAACAAATAAGGGAGAGCCACCAGAAGGCG
ACCGAGGAGCTGCGGCGTTGCGGTGCTGACATCCCCAGCCAGGATGCCGACAAGATGTTC
TTTCTGATTGAGAAAATCAAGATGTTTAATCAGGACATCGAAAAGTTAATAGAAGGAGAA
GAAGTTGTAAGGGAGAACGAGACCCGTTTATACAACAAAATCAGAGAGGATTTTAAAAAC
TGGATAGGCATACTTGCAACTAATACCCAAAAAGTTAAAAATATTATCCATGAAGAAGTT
GAAAAATACGAAAAGCAGTATCGAGGCAAGGAGCTTCTGGGATTTGTCAACTACAAGACA
TTTGAGACCATCGTGCATCAGTACATCCAGCACCTGGTGGAGCCCGCCCTTAGCATGCTC
CAGAAAGCCGTGGAAATTATCCGGCAAGCTTTCGTTAATATGGCCAAAAAACATTTTGGT
GAATTCTTTAACCTTAACCATACTGTTCAGAGCAAGATTGAAGACATAAAAGTGAGACAC
ACAGAAAAGGCAGAAAACATGATCCAACTTCAGTTCAGAATGGAGCAGATTGTTTTTTGT
CAAGATCAGATTTACAGTGTTGTTGTGAAGAAAGTCCGAGAAGAGATTTTTAACCCTCTG
GGGAAGCCTTCACAGAATATGAAGTTGAACTCTCATTTTCCCATTTATGAGTCTTCAGTT
TCCTCTTTTAATGAAATAGGCGTCCACCTGAACGCCTACTTCTCCGAAACCAGCAAACGT
CTCGCCAACCAGATCCCATTTATAATTCAGTATTTTATGCTCCGAGAGAATGGTGACTCC
TTGCAGAAAGCCATGATGCAGATACTACAGGAAAAAAATCGCTATTCCTGGCTGCTTCAA
GAGCAGAGTGAGACCGCCACCAAGAGAAGAATGCTTAAGGAGAGAATTTATCGGCTCACT
CAG
>mamdrill_MxB
ATGTCTAAGGCCCACAAGTCTTGGCCCCACCGGAGAAGAAATCAATTTTCTTCCCAACGC
TCCCTGAAAAAAGAAATGAATTTCTTCCAGCAACAGCCATCGCCATTCGGCACAGTGCCA
CCACAAATGACGTTTCCCCCAAACTGGCAGGGGGTAGAGAAGGACCCTGCTTTCCTCACC
AAGGACTTCAACTTGCTCACTTTGAACAATCAGCCACTACCAGGAAACACGAGCCAACCA
AGGGCAAAGGGGCCCGAGAACAACCTGCACAGCCAGTACGAGCAGAAGGTGCGCCCCTAC
ATTGACCTCATTGACTCCCTGCGGGCTCTGGGCGTGGAGCAGGACCTGGCCCTGCCAGCC
ATCGCCGTCATTGGGGACCAGAGCTCGGGCAAGAGCTCCGTGCTGGAGGCATTGTCAGGA
GTTGCCCTTCCCAGAGGCAGCGGAATTGTAACCAGGTGTCCGCTGGTGCTAAAATTGAAA
AAGCAGCCCTACAAGGCGTGGGCCGGAAGGATCAGCTACCAGAACACCGAGATAGAGCTG
CAGGACCCTGGCCAGGTGGAGAAGGAGATACACAAAGCCCAGAACGTCATGGCCGGGAAT
GGCCTGGGCATCAGCCATGAGCTCATCAGCCTGGAGATCACCTCCCCTGAGGTTCCAGAC
CTGACCATCATTGACCTTCCCGGCATCGCCAGGGTGGCTGTGGGCAACCAGCCCCGGGAC
ATCGGACTGCAGATCAAGGCTCTCATCAAGAGATACATCCAGAGGCAGCAGACGATCAAC
TTGGTGGTGGTTCCCTGTAACGTGGACATTGCCACCACGGAGGCACTGAGCATGGCTCAC
GAGGTGGACCCGGAAGGGGACAGGACCATCGGGATCCTGACCAAACCAGATCTAATGGAC
AGGGGCACCGAGAAAAGCATCATTAATGTGGTACGGAACCTCACATACCCCCTCAAGAAG
GGCTACATGATCGTGAAGTGCCGAGGCCAGCAGGAGATCATGAACAGACTGAGTTTGGCA
GAGGCAACCAAGAAAGAGATTACATTCTTTCAAACACATCCATGTTTCAGAGTTCTCCTG
GAGGAGGGGTCAGCCACGGTTCCCCGACTGGCAGAAAGACTTACCGCTGAACTCATCATG
CACATCCAAAAATCGCTCCCGTTGTTAGAAGAACAAATAAGGGAGAGCCACCAGAAGGCG
ACCGAGGAGCTGCGGCGTTGCGGTGCTGACATCCCCAGCCACGATGCCGACAAGATGTTC
TTTCTGATTGAGAAAATCAAGATGTTTAATCAGGACATCGAAAAGTTAATAGAAGGAGAA
GAAGTTGTAAGGGAGAACGAGACCCGTTTATACAACAAAATCAGAGAGGATTTTAAAAAC
TGGATAGGCATACTTGCAACTAATACCCAAAAAGTTAAAAATATTATCCATGAAGAAGTT
GAAAAATATGAAAAGCAGTATCGAGGCAAGGAGCTTCTGGGATTTGTCAACTACAAGACA
TTTGAGACCATCGTGCATCAGTACATCCAGCACCTGGTGGAGCCCGCCCTTAGCATGCTC
CAGAAAGCCGTGGAAATTATCCGGCAAGCTTTCGTTAACATGGCCAAAAAACATTTTGGT
GAATTCTTTAACCTTAACCATACTGTTCAGAGCAAGATTGAAGACATAAAAGTGAGACAC
ACAGAAAAGGCAGAAAACATGATCCAACTTCAGTTCAGAATGGAGCAGATTGTTTTTTGT
CAAGATCAGATTTACAGTGTTGTTGTGAAGAAAGTCCGAGAAGAGATTTTTAACCCTCTG
GGGAAGCCTTCACAGAATATGAAGTTGAACTCTCATTTTCCCATTAACGAGTCTTCAGTT
TCCTCCTTTAATGAAATAGGCGTCCACCTGAATGCCTACTTCTCCGAAACCAGCAAACGT
CTCGCCAACCAGATCCCATTTATAATTCAGTATTTTATGCTCCGAGAGAATGGTGACTCC
TTGCAGAAAGCCATGATGCAGATACTACAGGAAAAAAATCGCTATTCCTGGCTGCTTCAA
GAGCAGAGTGAGACCGCCACCAAGAGAAGAATGCTTAAGGAGAGAATTTATCGGCTCACT
CAG
>sooty_mangabey_MxB
ATGTCTAAGGCCCACAAGTCTTGGCCCCACCGGAGAAGAAATCAATTTTCTTCCCAACGC
TCCCTGAAAAAAGAAATGAATTTCTTCCAGCAACAGCCACCGCCATTCGGCACAGTGCCA
CCACAAATGACGTTTCCCCCAAACTGGCAGGGGGTAGAGAAGGACCCTGCTTTCCTCACC
AAGGACTTCAACTTGCTCACTTTGAACAATCAGCCACTACTAGGAAACACGAGCCAACCA
AGGGCAAAGGGGCCCGAGAACAACCTGCACAGCCAGTACGAGCAGAAGGTGCGCCCCTAC
ATTGACCTCATTGACTCCCTGCGGGCTCTGGGTGTGGAGCAGGACCTGGCCCTGCCAGCC
ATCGCCGTCATTGGGGACCAGAGCTCGGGCAAGAGCTCCGTGCTGGAGGCATTGTCAGGA
GTTGCCCTTCCCAGAGGCAGCGGAATTGTAACCAGGTGTCCGCTGGTGCTAAAATTGAAA
AAGCAGCCCTACAAGGCGTGGGCCGGAAGGATCAGCTACCAGAACACCGAGATAGAGCGG
CAGGACCCTGGCCAGGTGGAGAAGGAGATACACAAAGCCCAGAACGTCATGGCCGGGAAT
GGCCTGGGCATCAGCCATGAGCTCATCAGCCTGGAGATCACCTCCCCTGAGGTTCCAGAC
CTGACCATCATTGACCTTCCCGGCATCGCCAGGGTGGCTGTGGGCAACCAGCCCCGGGAC
ATCGGACTGCAGATCAAGGCTCTCATCAAGAGGTACATCCAGAGGCAGCAGACGATCAAC
TTGGTGGTGGTTCCCTGTAACGTGGACATTGCCACCACGGAGGCACTGAGCATGGCTCAC
GAGGTGGACCCGGAAGGGGACAGGACCATCGGGATCCTGACCAAACCAGATCTAATGGAC
AGGGGCACCGAGAAAAGCATCATTAATGTGGTACGGAACCTCACATACCCCCTCAAGAAG
GGCTACATGATCGTGAAGTGCCGGGGCCAGCAGGAGATCATGAACAGACTGAGTTTGGCA
GAGGCAACCAAGAAAGAGATTACATTCTTTCAAACACATCCATGTTTCAGAGTTCTCCTG
GAGGAGGGGTCAGCCACGGTTCCCCGACTGGCAGAAAGACTTACCGCTGAACTCATCATG
CACATCCAAAAATCGCTCCCGTTGTTAGAAGAACAAATAAGGGAGAGCCACCAGAAGGCG
ACCGAGGAGCTGCGGCGTTGCGGTGCTGATATCCCCAGCCAGGATGCCGACAAGATGTTC
TTTCTGATTGAGAAAATCAAGATGTTTAATCAGGACATCGAAAAGTTAATAGAAGGAGAA
GAAGTTGTAAGGGAGAACGAGACCCGTTTATACAACAAAATCAGAGAGGATTTTAAAAAC
TGGATAGGCATACTTGCAACTAATACCCAAAAAGTTAAAAATATTATCCATGAAGAAGTT
GAAAAATATGAAAAGCAGTATCGAGGCAAGGAGCTTCTGGGATTTGTCAACTACAAGACA
TTTGAGACCATTGTGCATCAGTACATCCAGCACCTGGTGGAGCCCGCCCTTAGCATGCTC
CAGAAAGCCGTGGAAATTATCCGGCAAGCTTTCGTTAACATGGCCAAAAAACATTTTGGT
GAATTCTTCAACCTTAACCATACTGTTCAGAGCAAGATTGAAGACATAAAAGTGAGACAC
ACAGAAAAGGCAGAAAACATGATCCAACTTCAGTTCAGAATGGAGCAGATTGTTTTTTGT
CAAGATCAGATTTACAGTGTTGTTGTGAAGAAAGTCCGAGAAGAGATTTTTAACCCTCTG
GGGAAGCCTTCACAGAATATGAAGTTGAACTCTCATTTTCCCATTAACGAGTCTTCAGTT
TCCTCCTTTAATGAAATAGGCGTCCACCTGAATGCCTACTTCTCCGAAACCAGCAAACGT
CTCGCCAACCAGATCCCATTTATAATTCAGTATTTTATGCTCCGAGAGAATGGTGACTCC
TTGCAGAAAGCCATGATGCAGATACTACAGGAAAAAAATCGCTATTCCTGGCTGCTTCAA
GAGCAGAGTGAGACCGCCACCAAGAGAAGAATGCTTAAGGAGAGAATTTATCGGCTCACT
CAG
>rhesus_macaque_MxB
ATGTCTAAGGCCCACAAGTCTTGGCCCCACCGGAGAAGAAATCAGTTTTCTTCCCAACGC
TCCCTGAAAAAAGAAATGAATTTCTTCCAGCAACAGCCACCGCCATTCGGCACAGTGCCA
CCACAAATGACGTTTCCCCCAAACTGGCAGGGGGTAGAGAAGGACCCTGCTTTCCTCACC
AAGGACTTCAACTTGCTCACTTTGAACAATCAGCCACTACCAGGAAACACGAGCCAGCCA
AGGGCAAAGGGGCCCGAGAACAACCTGCACAACCAGTACGAGCAGAAGGTGCGCCCCTAC
ATTGACCTCATTGACTCCCTGCGGGCTCTGGGTGTGGAGCAGGACCTGGCCCTGCCAGCC
ATCGCCGTCATTGGGGACCAGAGCTCGGGCAAGAGCTCCGTGCTGGAGGCATTGTCAGGA
GTTGCCCTTCCCAGAGGCAGCGGAATCGTAACCAGGTGTCCGCTGGTGCTAAAATTGAAA
AAGCAGCCCTACAAGGCGTGGGCCGGAAGGATCAGCTACCAGAACACCGAGATAGAGCTG
CAGGACCCTGGCCAGGTGGAGAAGGAGATACACAAAGCCCAGAACGTCATGGCCGGGAAT
GGCCTGGGCATCAGCCATGAGCTCATCAGCCTGGAGATCACCTCCCCTGAGGTTCCAGAC
CTGACCATCATTGACCTTCCCGGCATCGCCAGGGTGGCTGTGGGCAACCAGCCCCGGGAC
ATCGGACTGCAGATCAAGGCTCTCATCAAGAGATACATCCAGAGGCAGCAGACGATCAAC
TTGGTGGTGGTTCCCTGTAACGTGGACATTGCCACCACGGAGGCACTGAGCATGGCTCAC
GAGGTGGACCCGGAAGGGGACAGGACCATCGGGATCCTGACCAAACCAGATCTAATGGAC
AGGGGCACCGAGAAAAGCATCATTAATGTGGTACGGAACCTCACATACCCCCTCAAGAAG
GGCTACATGATCGTGAAGTGCCGGGGCCAGCAGGAGATCATCAACAGACTGAGTTTGGCA
GAGGCAACCAAGAAAGAGATTACATTCTTTCAAACACATCCATGTTTCAGAGTTCTGCTG
GAGGAGGGGTCAGCCACGGTTCCCCGACTGGCAGAAAGACTTACCGCTGAACTCATCACG
CACATCCAAAAATCGCTCCCGTTGTTAGAAGAACAAATAAGGGAGAGCCACCAGAAGGCG
ACCGAGGAGCTGCGGCGTTGCGGTGCTGACATCCCCAGCCAGGATGCCGACAAGATGTTC
TTTCTGATTGAGAAAATCAAGATGTTTAATCAGGACATCGAAAAGTTAATAGAAGGAGAA
GAAGTTGTAAGGGAGAACGAGACCCGTTTATACAACAAAATCAGAGAGGATTTTAAAAAC
TGGATAGGCATACTTGCAACTAATACCCAAAAAGTTAAAAATATTATCCATGAAGAAGTT
GAAAAATATGAAAAGCAGTATCGAGGCAAGGAACTTCTGGGATTTGTCAACTACAAGACA
TTTGAGACCATCGTGCATCAGTACATCCAGCACCTGGTGGAGCCCGCCCTTAGCATGCTC
CAGAAAGCCGTGGAAATTATCCGGCAAGCTTTCGTTAACATGGCCAAAAAACATTTTGGT
GAATTCTTCAACCTTAACCATACTGTTCAGAGCAAGATTGAAGACATAAAAGTGAGACAC
ACAGAAAAGGCAGAAAACATGATCCAACTTCAGTTCAGAATGGAGCAGATTGTTTTTTGT
CAAGATCAGATTTACAGTGTTGTTGTGAAGAAAGTCCGAGAAGAGATTTTTAACCCTCTG
GGGAAGCCTTCACAGAATATGAAGTTGAACTCTCATTTTCCCATTAATGAGTCTTCAGTT
TCCTCCTTTAATGAAATAGGCGTCCACCTGAACGCCTACTTCTCCGAAACCAGCACACGT
CTCGCCAACCAGATCCCATTTATAATTCAGTATTTTATGCTCCGAGAGAATGGTGACTCC
TTGCAGAAAGCCATGATGCAGATACTACAGGAAAAAAATCGCTATTCCTGGCTGCTTCAA
GAGCAGAGTGAGACCGCCACCAAGAGAAGAATGCTTAAGGAGAGAATTTATCGGCTCACT
CAG
>Philippine_cynomologus_monkey_MxB
ATGTCTAAGGCCCACAAGTCTTGGCCCCACCGGAGAAGAAATCAGTTTTCTTCCCAACGC
TCCCTGAAAAAAGAAATGAATTTCTTCCAGCAACAGCCACCGCCATTCGGCACAGTGCCA
CCACAAATGACGTTTCCCCCAAACTGGCAGGGGGTAGAGAAGGACCCTGCTTTCCTCACC
AAGGACTTCAACTTGCTCACTTTGAACAATCAGCCACTACCAGGAAACACAAGCCAACCA
AGGGCAAAGGGGCCCGAGAACAACCTGCACAACCAGTACGAGCAGAAGGTGCGCCCCTAC
ATTGACCTCATTGACTCCCTGCGGGCTCTGGGTGTGGAGCAGGACCTGGCCCTGCCAGCC
ATCGCCGTCATTGGGGACCAGAGCTCGGGCAAGAGCTCCGTGCTGGAGGCATTGTCAGGA
GTTGCCCTTCCCAGAGGCAGCGGAATCGTAACCAGGTGTCCGCTGGTGCTAAAATTGAAA
AAGCAGCCCTACAAGGCGTGGGCCGGAAGGATCAGCTACCAGAACACCGAGATAGAGCTG
CAGGACCCTGGCCAGGTGGAGAAGGAGATACACAAAGCCCAGAACGTCATGGCCGGGAAT
GGCCTGGGCATCAGCCATGAGCTCATCAGCCTGGAGATCACCTCCCCTGAGGTTCCAGAC
CTGACCATCATTGACCTTCCCGGCATCGCCAGGGTGGCTGTGGGCAACCAGCCCCGGGAC
ATCGGACTGCAGATCAAGGCTCTCATCAAGAGATACATCCAGAGGCAGCAGACGATCAAC
TTGGTGGTGGTTCCCTGTAACGTGGACATTGCCACCACGGAGGCACTGAGCATGGCTCAC
GAGGTGGACCCGGAAGGGGACAGGACCATCGGGATCCTGACCAAACCAGATCTAATGGAC
AGGGGCACCGAGAAAAGCATCATTAATGTGGTACGGAACCTCACATACCCCCTCAAGAAG
GGCTACATGATCGTGAAGTGCCGGGGCCAGCAGGAGATCATCAACAGACTGAGTTTGGCA
GAGGCAACCAAGAAAGAGATTACATTCTTTCAAACACATCCATGTTTCAGAGTTCTGCTG
GAGGAGGGGTCAGCCACGGTTCCCCGACTGGCAGAAAGACTTACCGCTGAACTCATCACG
CACATCCAAAAATCGCTCCCGTTGTTAGAAGAACAAATAAGGGAGAGCCACCAGAAGGCG
ACCGAGGAGCTGCGGCGTTGCGGTGCTGACATCCCCAGCCAGGATGCCGACAAGATGTTC
TTTCTGATTGAGAAAATCAAGATGTTTAATCAGGACATCGAAAAGTTAATAGAAGGAGAA
GAAGTTGTAAGGGAGAACGAGACCCGTTTATACAACAAAATCAGAGAGGATTTTAAAAAC
TGGATAGGCATACTTGCAACTAATACCCAAAAAGTTAAAAATATTATCCATGAAGAAGTT
GAAAAATATGAAAAGCAGTATCGAGGCAAGGAACTTCTGGGATTTGTCAACTACAAGACA
TTTGAGACCATCGTGCATCAGTACATCCAGCACCTGGTGGAGCCCGCCCTTAGCATGCTC
CAGAAAGCCGTGGAAATTATCCGGCAAGCTTTCGTTAACATGGCCAAAAAACATTTTGGT
GAATTCTTCAACCTTAACCATACTGTTCAGAGCAAGATTGAAGACATAAAAGTGAGACAC
ACAGAAAAGGCAGAAAACATGATCCAACTTCAGTTCAGAATGGAGCAGATTGTTTTTTGT
CAAGATCAGATTTACAGTGTTGTTGTGAAGAAAGTCCGAGAAGAGATTTTTAACCCTCTG
GGGAAGCCTTCACAGAATATGAAGTTGAACTCTCATTTTCCCATTAATGAGTCTTCAGTT
TCCTCCTTTAATGAAATAGGCGTCCACCTGAACGCCTACTTCTCCGAAACCAGCACACGT
CTCGCCAACCAGATCCCATTTATAATTCAGTATTTTATGCTCCGAGAGAATGGTGACTCC
TTGCAGAAAGCCATGATGCAGATACTACAGGAAAAAAATCGCTATTCCTGGCTGCTTCAA
GAGCAGAGTGAGACCGCCACCAAGAGAAGAATGCTTAAGGAGAGAATTTATCGGCTCACT
CAG
>Barbary_macaque_MxB
ATGTCTAAGGCCCACAAGCCTTGGCCCCACCGGAGAAGAAATCAGTTTTCTTCCCAACGG
TCCCTGAAAAAAGAAATGAATTTCTTCCAGCAACAGCCACCGCCATTCGGCACAGTGCCA
CCACAAATGACGTTTCCCCCAAACTGGCAGGGGGTAGAGAAGGACCCTGCTTTCCTCACC
AAGGACTTCAACTTGCTCACTTTGAACAATCAGCCACTACCAGGAAACACGAGCCAACCA
AGGGCAAAGGGGCCCGAGAACAACCTGCACAACCAGTACGAGCAGAGGGTGCGCCCCTAC
ATTGACCTCATTGACTCCCTGCGGGCTCTGGGTGTGGAGCAGGATCTGGCCCTGCCAGCC
ATCGCCGTCATTGGGGACCAGAGCTCGGGCAAGAGCTCCGTGCTGGAGGCATTGTCAGGA
GTTGCCCTTCCCAGAGGCAGCGGAATTGTAACCAGGTGTCCGCTGGTGCTAAAATTGAAA
AAGCAGCCCTACAAGGCGTGGGCCGGAAGGATCAGCTACCAGAACACCGAGATAGAGCTG
CAGGACCCTGGCCAGGTGGAGAAGGAGATACACAAAGCCCAGAACGTCATGGCCGGGAAT
GGCCTGGGCATCAGCCATGAGCTCATCAGCCTGGAGATCACCTCCCCTGAGGTTCCAGAC
CTGACCATCATTGACCTTCCCGGCATTGCCAGGGTGGCTGTGGGCAACCAGCCCCGGGAC
ATCGGACTGCAGATCAAGGCTCTCATCAAGAGATACATCCAGAGGCAGCAGACGATCAAC
TTGGTGGTGGTTCCCTGTAACGTGGACATTGCCACCACGGAGGCACTGAGCATGGCTCAC
GAGGTGGACCCGGAAGGGGACAGGACCATCGGGATCCTGACCAAACCAGATCTAATGGAC
AGGGGCACCGAGAAAAGCATCATTAATGTGGTACGGAACCTCACATACCCCCTCAAGAAG
GGCTACATGATCGTGAAGTGCCGGGGCCAGCAGGAGATCATCAACAGACTGAGTTTGGCA
GAGGCAACCAAGAAAGAGATTACATTCTTTCAAACACATCCATGTTTCAGAGTTCTCCTG
GAGGAGGGGTCAGCCACGGTTCCCCGACTGGCAGAAAGACTTACTGCTGAACTCATCATG
CACATCCAAAAATCGCTCCCGTTGTTAGAAGAACAAATAAGGGAGAGCCACCAGAAGGCG
ACCGAGGAGCTGCGGCGTTGCGGTGCTGACATCCCCAGCCAGGATGCTGACAAGATGTTC
TTTCTGATTGAGAAAATCAAGATGTTTAATCAGGACATCGAAAAGTTAATAGAAGGAGAA
GAAGTTGTAAGGGAGAACGAGACCCGTTTATACAACAAAATCAGAGAGGATTTTAAAAAC
TGGATAGGCATACTTGCAACTAATACCCAAAAAGTTAAAAATATTATCCATGAAGAAGTT
GAAAAATATGAAAAGCAGTATCGAGGCAAGGAGCTTCTGGGATTTGTCAACTACAAGACA
TTTGAGACCATCGTGCATCAGTACATCCAGCACCTGGTGGAGCCCGCCCTTAGCATGCTC
CAGAAAGCCGTGGAAATTATCCGGCAAGCTTTCATTAACATGGCCAAAAAACATTTTGGT
GAATTCTTCAACCTTAACCATACTGTTCAGAGCAAGATTGAAGACATAAAAGTGAGACAC
ACAGAAAAAGCAGAAAACATGATCCAACTTCAGTTCAGAATGGAGCAGATTGTTTTTTGT
CAAGATCAGATTTACAGTGTTGTTGTGAAGAAAGTCCGAGAAGAGATTTTTAACCCTCTG
GGGAAGCCTTCACAGAATATGAAGTTGAACTCTCATTTTCCCATTAATGAGTCTTCAGTT
TCCTCCTTTAATGAAATAGGCGTCCACCTGAACGCCTACTTCTCCGAAACCAGCACACGT
CTCGCCAACCAGATCCCATTTATAATTCAGTATTTTATGCTCCGAGAGAATGGTGACTCC
TTGCAGAAAGCCATGATGCAGATACTACAGGAAAAAAATCGCTATTCCTGGCTGCTTCAA
GAGCAGAGTGAGACTGCCACCAAGAGAAGAATGCTTAAGGAGAGAATTTATCGGCTCACT
CAG
>patas_monkey_MxB
ATGTCTAAGGCCCGCAAGTCTTGGCCCCACCGGAGAAGAAATCAATTTTCTTCCCAACGC
TCCCTGAAAAAAGAAATGAATTTCTTCCAGCAACAGCCACCGCCATTCGGCACAGCGCCA
CCACAAATGATGTTTCCCCCAAACTGGCAGGGGGTAGAGAAGGACCCTGCTTTCCTCACC
AAGGACTTCAACTTGCTCACTTTGAACAATCAGCCACTACCAGGAAACACGAGCCAACCA
AGGGCAAAGGGGCCCGAGAACAACCTGCACAGCCAGTACGAGCAGAAGGTGCGCCCCTAC
ATTGACCTCATTGACTCCCTGCGGGCTCTGGGTGTGGAGCAGGACCTGGCCCTGCCAGCC
ATCGCCGTCATTGGGGACCAGAGCTCAGGCAAGAGCTCCGTGCTGGAGGCATTGTCAGGA
GTTGCCCTTCCCAGAGGCAGCGGAATCGTAACCAGGTGTCCGCTGGTGCTAAAACTGAAA
AAGCAGCCCTACAAGGCGTGGGCCGGAAGGATCAGCTACCAGAACACCGAGATAGAGCTG
CAGGACCCTGGCCAGGTGGAGAAGGAGATACACAAAGCCCAGAACGTCATGGCCGGGAAT
GGCCTGGGCATCAGCCATGAGCTCATCAGCCTGGAGATCACCTCCCCTGAGGTTCCAGAC
CTGACCATCATTGACCTTCCCGGCATCGCCAGGGTGGCTGTGGGCAACCAGCCCCGGGAC
ATCGGACTGCAGATCAAGGCTCTCATCAAGAGGTACATCCAGAGGCAGCAGACGATCAAC
TTGGTGGTGGTTCCCTGTAATGTGGACATTGCCACCACGGAGGCACTGAGCATGGCTCAC
GAGGTGGACCCAGAAGGGGACAGGACCATTGGGATCCTGACCAAACCAGATCTAATGGAC
AGGGGCACCGAGAAAAGCATCATTAATGTGGTACGGAACCTCACATACCCCCTCAAGAAG
GGCTACATGATCGTGAAGTGCCGGGGCCAGCAGGAGATCATGAACAGACTGAGTTTGGCA
GAGGCAACCAAGAAAGAGATTACATTCTTTCAAACGCATCCATGTTTCAGAGTTCTCCTG
GAGGAGGGGTCAGCCACGGTTCCCCGACTGGCAGAAAGACTTACCGCTGAACTCATTACA
CACATCCAAAAATCACTCCCATTGTTAGAAGAACAAATAAGGGAGAGCCACCAGAAGGCC
ACCGAGGAGCTGCGGCGTTGCGGTGCTGACATCCCCAGCCAGGATGCCGACAAGATGTTC
TTTCTGATTGAGAAAATCAAGATGTTTAATCAGGACATCGAAAAGTTAATAGAAGGAGAA
GAAGTTGTAAGGGAGAACGAGACCCGTTTATACAACAAAATCAGAGAGGATTTTAAAAAC
TGGATAGGCATACTTGCAACTAATACCCAAAAAGTTAAAAATATTATCCATGAAGAAGTT
GAAAAATATGAAAAGCAGTATCGAGGCAAGGAACTTCTGGGATTTGTCAACTACAAGACA
TTTGAGACCATCGTGCATCAGTACATCCAGCACCTGGTGGAGCCCGCCCTTAGCATGCTC
CAGAAAGCCGTGGAAATTATCCGGCAAGCTTTCGTTAACATGGCCAAAAAACATTTTGGT
GAATTCTTCAACCTTAACCATACTGTTCAGAGCAAGATTGAAGACATAAAAGTGAGACAC
ACAGAAAAGGCAGAAAACATGATCCAACTTCAGTTCAGAATGGAGCAGATTGTTTTTTGT
CAAGATCAGATTTACAGTGTTGTTGTGAAGAAAGTCCGGGAAGAGATTTTTAATCCTCTG
GGGAAGCCTTCACAGAATATGAAGTTGAACTCTCATTTTCCCATTACTGAGTCTTCAGTT
TCCTCCTTTAATGAAATAGGCATCCACCTGAGCGCCTACTTCTCCGAAACCAGCACACGT
CTCGCCAACCAGATCCCATTTATAATTCAGTATTTTATGCTCCGAGAGAATGGTGACTCC
TTGCAGAAAGCCATGATGCAGATACTACAGGAAAAAAATCGCTATTCCTGGCTGCTTCAA
GAGCACAGTGAGACCGCCACCAAGAGAAGAATGCTTAAGGAGAGAATTTACCGGCTCACT
CAG
>AGM_tantalus_MxB
ATGTCTAAGGCCCACAAGTCTTGGCCCCACCGGAGAAGAAATCAATTTTCTTCCCAACGC
TCCCTGAAAAAAGAAATGAATTTCTTCCAGCAACAGCCACCGCCATTCCGCACAGCGCCA
CCACAAATGATGTTTCCCCCAAACTGGCAGGGGGTAGAGAAGGACCCTGCTTTCCTCACC
AAGGACTTCAACTTGCTCACTTTGAACAATCAGCCACTACCAGGAAACACGAGCCAACCA
AGGGCAAAGGGGCCCGAGAACAACCTGCACAGCCAGTACGAGCAGAAGGTGCGCCCCTAC
ATTGACCTCATTGACTCTCTGCGGGCTCTGGGTGTGGAGCAGGACCTGGCCCTGCCAGCC
ATCGCCGTCATTGGGGACCAGAGCTCAGGCAAGAGCTCCGTGCTGGAGGCATTGTCAGGA
GTTGCCCTTCCCAGAGGCAGCGGAATCGTAACCAGGTGTCCGCTGGTGCTAAAACTGAAA
AAGCAGCCCTACAAGGCATGGACCGGAAGGATCAGCTACCAGAACACCGAGATAGAGCTG
CAGGACCCTGGCCAGGTGGAGAAGGAGATACACAAAGCCCAGAACGTCATGGCCGGGAAT
GGCCTGGGCATCAGCCATGAGCTCATCAGCCTGGAGATCACCTCCCCTGAGGTTCCAGAC
CTGACCATCATTGACCTTCCCGGCATCGCCAGGGTGGCTGTGGGCAACCAGCCCCGGGAC
ATCGGACTGCAGATCAAGGCTCTCATCAAGAGGTACATCCAGAGGCAGCAGACGATCAAC
TTGGTGGTGGTTCCCTGTAACGTGGACATTGCCACCACGGAGGCACTGAGCATGGCTCAC
GAGGTGGACCCAGAAGGGGACAGGACCATCGGGATCCTGACCAAACCAGATCTAATGGAC
AAGGGCACCGAGAAAAGCATCATTAATGTGGTACGGAACCTCACATACCCCCTCAAGAAG
GGCTACATGATCGTGAAGTGCCGGGGCCAGCAGGAGATCATGAACAGACTGAGTTTGGCA
GAGGCAACCAAGAAAGAGATTACATTCTTTCAAACGCATCCATGTTTCAGAGTTCTCCTG
GAGGAGGGGTCAGCCACGGTTCCCCGACTGGCAGAAAGACTTACCGCTGAACTCATCACG
CACATCCAAAAATCACTCCCATTGTTAGAAGAACAAATAAGGGAGAGCCACCAGAAGGCC
ACCGAGGAGCTGCGGCGTTGCGGTGCTGACATCCCCAGCCAGGATGCCGACAAGATGTTC
TTTCTGATTGAGAAAATCAAGATGTTTAATCAGGACATCGAAAAGTTAATAGAAGGAGAA
GAAGTTGTAAGGGAGAACGAGACCCGTTTATACAACAAAATCAGAGAGGATTTTAAAAAC
TGGATAGGCATACTTGCAACTAATACCCAAAAAGTTAAAAATATTATCCATGAAGAAGTT
GAAAAATATGAAAAGCAGTATCGAGGCAAGGAACTTCTGGGATTTGTCAACTACAAGACA
TTTGAGACCATCGTGCATCAGTACATCCAGCACCTGGTGGAGCCCGCCCTTAGCATGCTC
CAGAAAGCCGTGGAAATTATCCGGCAAGCTTTCGTTAACATGGCCAAAAAACATTTTGGT
GAATTCTTCAACCTTAACCATACTGTTCAGAGCAAGATTGAAGACATAAAAGTGAGACAC
ACAGAAAAGGCAGAAAACATGATCCAACTTCAGTTCAGAATGGAGCAGATTGTTTTTTGT
CAAGATCAGATTTACAGTGTTGTTGTGAAGAAAGTCCGAGAAGAGATTTTTAATCCTCTG
GGGAAGCCTTCACAGAATATGAAGTTGAACTCTCATTTTCCCATTAATGAGTCTTCAGTT
TCCTCCTTTAATGAAATAGGCATCCACCTGAACGCTTACTTCTCCGAAACCAGCACACGT
CTCGCCAACCAGATCCCATTTATAATTCAGTATTTTATGCTCCGAGAGAATGGTGACTCC
TTGCAGAAAGCCATGATGCAGATACTACAGGAAAAAAATCGCTATTCCTGGCTGCTTCAA
GAGCACAGTGAGACCGCCACCAAGAGAAGAATGCTTAAGGAGAGAATTTACCGGCTCACT
CAG
>AGM_sabeus_MxB
ATGTCTAAGGCCCACAAGTCTTGGCCCCACCGGAGAAGAAATCAATTTTCTTCCCAACGC
TCCCTGAAAAAAGAAATGAATTTCTTCCAGCAACAGCCACCGCCATTCCGCACAGCGCCA
CCACAAATGATGTTTCCCCCAAACTGGCAGGGGGTAGAGAAGGACCCTGCTTTCCTCACC
AAGGACTTCAACTTGCTCACTTTGAACAATCAGCCACTACCAGGAAACACGAGCCAACCA
AGGGCAAAGGGGCCCGAGAACAACCTGCACAGCCAGTACGAGCAGAAGGTGCGCCCCTAC
ATTGACCTCATTGACTCCCTGCGGGCTCTGGGTGTGGAGCAGGACCTGGCCCTGCCAGCC
ATCGCCGTCATTGGGGACCAGAGCTCAGGCAAGAGCTCCGTGCTGGAGGCATTGTCAGGA
GTTGCCCTTCCCAGAGGCAGCGGAATCGTAACCAGGTGTCCGCTGGTGCTAAAACTGAAA
AAGCAGCCCTACAAGGCGTGGGCCGGAAGGATCAGCTACCAGAACACCGAGATAGAGCTG
CAGGACCCTGGCCAGGTGGAGAAGGAGATACACAAAGCCCAGAACGTCATGGCCGGGAAT
GGCCTGGGCATCAGCCATGAGCTCATCAGCCTGGAGATCACCTCCCCTGAGGTTCCAGAC
CTGACCATCATTGACCTTCCCGGCATCGCCAGGGTGGCTGTGGGCAACCAGCCCCGGGAC
ATCGGACTGCAGATCAAGGCTCTCATCAAGAGGTACATCCAGAGGCAGCAGACGATCAAC
TTGGTGGTGGTTCCCTGTAACGTGGACATTGCCACCACGGAGGCACTGAGCATGGCTCAT
GAGGTGGACCCAGAAGGGGACAGGACCATCGGGATCCTGACCAAACCAGATCTAATGGAC
AAGGGCACCGAGAAAAGCATCATTAATGTGGTACGGAACCTCACATACCCCCTCAAGAAG
GGCTACATGATCGTGAAGTGCCGGGGCCAGCAGGAGATCATGAACAGACTGAGTTTGGCA
GAGGCAACCAAGAAAGAGATTACATTCTTTCAAACGCATCCATGTTTCAGAGTTCTCCTG
GAGGAGGGGTCAGCCACGGTTCCCCGACTGGCAGAAAGACTTACCGCTGAACTCATCACG
CACATCCAAAAATCACTCCCATTGTTAGAAGAACAAATAAGGGAGAGCCACCAGAAGGCC
ACCGAGGAGCTGCGGCGTTGCGGTGCTGACATCCCCAGCCAGGATGCCGACAAGATGTTC
TTTCTGATTGAGAAAATCAAGATGTTTAATCAGGACATCGAAAAGTTAATAGAAGGAGAA
GAAGTTGTAAGGGAGAACGAGACCCGTTTATACAACAAAATCAGAGAGGATTTTAAAAAC
TGGATAGGCATACTTGCAACTAATACCCAAAAAGTTAAAAATATTATCCATGAAGAAGTT
GAAAAATATGAAAAGCAGTATCGAGGCAAGGAACTTCTGGGATTTGTCAACTACAAGACA
TTTGAGACCATCGTGCATCAGTACATCCAGCACCTGGTGGAGCCCGCCCTTAGCATGCTC
CAGAAAGCCGTGGAAATTATCCGGCAAGCTTTCGTTAACATGGCCAAAAAACATTTTGGT
GAATTCTTCAACCTTAACCATACTGTTCAGAGCAAGATTGAAGACATAAAAGTGAGACAC
ACAGAAAAGGCAGAAAACATGATCCAACTTCAGTTCAGAATGGAGCAGATTGTTTTTTGT
CAAGATCAGATTTACAGTGTTGTTGTGAAGAAAGTCCGAGAAGAGATTTTTAATCCTCTG
GGGAAGCCTTCACAGAATATGAAGTTGAACTCTCATTTTCCCATTAATGAGTCTTCAGTT
TCCTCCTTTAATGAAATAGGCGTCCACCTGAACGCCTACTTCTCCGAAACCAGCACACGT
CTCGCCAACCAGATCCCATTTATAATTCAGTATTTTATGCTCCGAGAGAATGGTGACTCC
TTGCAGAAAGCCATGATGCAGATACTACAGGAAAAAAATCGTTATTCCTGGCTGCTTCAA
GAGCACAGTGAGACCGCCACCAAGAGAAGAATGCTTAAGGAGAGAATTTACCGGCTCACT
CAG
>Allens_swamp_monkey_MxB
ATGTCTAAGGCCCACAAGTCTTGGCCCCACCGGAGAAGAAATCAATTTTCTTCCCAACGC
TCCCTGAAAAAAGAAATGAATTTCTTCCAGCAACAGCCACCGCCATTCGGCACAGTGCCA
CCACAAATGATGTTTCCCTCAAACTGGCAGGGGGTAGAGAAGGACCCTGCTTTCCTCACC
AAGGACTTCAACTTGCTCACTTTGAACAATCAGCCACTACCAGGAAACAGGAGCCAACCA
ACGGCAAAGGGGCCCGAGAACAACCTGCACAGCCAGTACGAGCAGAAGGTGCGCCCCTAC
ATTGACCTCATTGACTCCCTGCGGGCTCTGGGTGTGGAGCAGGACCTGGCCCTGCCAGCC
ATCGCCGTCATTGGGGACCAGAGCTCAGGCAAGAGCTCCGTGCTGGAGGCACTGTCAGGA
GTTGCCCTTCCCAGAGGCAGCGGAATCGTAACCAGGTGTCCGCTGGTGCTAAAATTGAAA
AAGCAGCCCTACAAGCCGTGGGCCGGAAGGATCAGCTACCAGAACACCGAGATAGAGCTG
CAGGACCCTGGCCAGGTGGAGAAGGAGATACACAAAGCCCAGAACGTCATGGCCGGGAAT
GGCCTGGGCATCAGCCATGAGCTCATCAGCCTGGAGATCACCTCCCCTGAGGTTCCAGAC
CTGACCATCATTGACCTTCCCGGCATCGCCAGGGTGGCTGTGGGCAACCAGCCCCGGGAC
ATCGGACTGCAGATCAAGGCTCTCATCAAGAGGTACATCCAGAGGCAGCAGACGATCAAC
TTGGTGGTGGTTCCCTGTAACGTGGACATTGCCACCACGGAGGCACTGAGCATGGCTCAC
GAGGTGGACCCAGAAGGGGACAGGACCATCGGGATCCTGACCAAACCAGATCTAATGGAC
AGGGGCACCGAGAAAAGCATCATTAATGTGGTACGGAACCTCACATACCCCCTCAAGAAG
GGCTACATGATCGTGAAGTGCCGGGGCCAGCAGGAGATCATGAACAGACTGAGTTTGGCA
GAGGCAACCAAGAAAGAGATTACATTCTTTCAAACACATCCATGTTTCAGAGTTCTCCTG
GAGGAGGGGTCAGCCACGGTTCCCCGACTGGCAGAAAGACTTACCGCTGAACTCATCACG
CACATCCAAAAATCGCTCCCGTTGTTAGAAGAACAAATAAGGGAGAGCCACCAGAAGGCG
ACCGAGGAGCTGCGGCGTTGCGGGGCTGACATCCCCAGCCAGGAGGCTGACAAGATGTTC
TTTCTGATTGAGAAAATCAAGATGTTTAATCAGGACATCGAAAAGTTAGTAGAAGGAGAA
GAAGTTGTAAGGGAGAACGAGACCCGTTTATACAACAAAATCAGAGAGGATTTTAAAAAC
TGGATAGGCGTACTCGCAACTAATACCCAAAAAGTTAAAAATATTATCCATGAAGAAGTT
GAAAAATATGAAAAGCAGTATCGAGGCAAGGAGCTTCTGGGATTTGTCAGCTACAAGACA
TTTGAGACCATCGTGCATCAGTACATCCAGCAGCTGGTGGAGCCCGCCCTTCGCATGCTC
CAGAAAGCCGTGGAAATTATCCGGCAAGCTTTCGTTAACATGGCCAAAAAACATTTTGGT
GAATTCTTCAACCTTAACCATACTGTTCAGAGCAAGATTGAAGACATAAAAGTGAGACAC
ACAGAAAAGGCAGAAAACATGATCCAACTTCAGTTCAGAATGGAGCAGATTGTTTTTTGT
CAAGATCAGATTTACAGTGTTGTTGTGAAGAAAGTCCGAGAAGAGATTTTTAACCCTCTG
GGGAAGCCTTCACAGAATATGAAGTTGAACTCTCATTTTCCCATTAATGAGTCTTCAGTT
TCCTCCTTTAATGAAATAGGCGTCCACCTGAACGCCTACTTCTCCGAAACCAGCACACGT
CTCGCCAACCAGATCCCATTTATAATTCAGTATTTTATGCTCCGAGAGAATGGTGACTCC
TTGCAGAAAGCCATGATGCAGATACTACAGGAAAAAAATCGCTATTCCTGGCTGCTTCAA
GAGCAGAGTGAGACCGCCACCAAGAGAAGAATGCTTAAGGAGAGAATTTATCGGCTCACT
CAG
>white_nosed_guenon_MxB
ATGTCTAAGGCCCACAAGTCTTGGCCCCACCGGAGAAGAAATCAATTTTCTTCCCAACGC
TCCCTGAAAAAAGAAATGAATTTCTTCCAGCAACAGCCACCGCCATTCGGCACAGCGCCA
CCACAAATGATATTTCCCCCAAACTGGCAGGGGGTAGAGAAGGACCCTGCTTTCCTCACC
AAGGACTTCAACTTGCTCACTTTGAACAATCAGCCACTACCAGGAAACACGAGCCAACCA
AGGGCAAAGGGGCCCGAGAACAACCTGCACAGCCAGTACGAGCAGAAGGTGCGCCCCTAC
ATTGACCTCATTGACTCCCTGCGGGCTCTGGGTGTGGAGCAGGACCTGGCCCTGCCAGCC
ATCGCCGTCATTGGGGACCAGAGCTCAGGCAAGAGCTCCGTGCTGGAGGCATTGTCAGGA
GTTGCCCTTCCCAGAGGCAGCGGAATCGTAACCAGGTGTCCGCTGGTGCTAAAACTGAAA
AAGCAGCCCTACAAGGCGTGGGCCGGAAGGATCAGCTACCAGAACATCGAGATAGAGCTG
CAGGACCCTGGCCAGGTGGAGAAGGAGATACACAAAGCCCAGAACGTCATGGCCGGGAAT
GGCCTGGGCATCAGCCATGAGCTCATCAGCCTGGAGATCACCTCCCCTGAGGTTCCAGAC
CTGACCATCATTGACCTTCCCGGCATCGCCAGGGTGGCTGTGGGCAACCAGCCCCGGGAC
ATCGGACTGCAGATCAAGGCTCTCATCAAGAGGTACATCCAGAGGCAGCAGACGATCAAC
TTGGTGGTGGTTCCCTGTAACGTGGACATTGCCACCACGGAGGCACTGAGCATGGCTCAC
GAGGTGGACCCAGAAGGGGACAGGACCATCGGGATCCTGACCAAACCAGATCTAATGGAC
AGGGGCACCGAGAAAAGCATCATTAATGTGGTACGGAACCTCACATACCCCCTCAAGAAG
GGCTACATGATCGTGAAGTGCCGGGGCCAGCAGGAGATCATGAACAGACTGAGTTTGGCA
GAGGCAACCAAGAAAGAGATTACATTCTTTCAAACACATCCATGTTTCAGAGTTCTCCTG
GAGGAGGGGTCAGCCACGGTTCCCCGACTGGCAGAAAGACTTACCGCTGAACTCATCATG
CACATCCAAAAATCGCTCCCGTTGTTAGAAGAACAAATAAGGGAGAGCCACCAGAAAGCG
ACCGAGGAGCTGCGGCGTTGCGGGGCTGACATCCCCAGCCAGGAGGCCGACAAGATGTTC
TTTCTGATTGAGAAAATCAAGATGTTTAATCAGGACATCGAAAAGTTAGTAGAAGGAGAA
GAAGTTGTAAGGGAGAACGAGACCCGTTTATACAACAAAATCAGAGAGGATTTTAAAAAC
TGGATAGGCATACTCGCAACTAATACCCAAAAAGTTAAAAATATTATCCATGAAGAAGTT
GAAAAATATGAAAAGCAGTATCGAGGCAAGGAGCTTCTGGGATTTGTCAGCTACAAGACA
TTTGAGACCATCGTGCATCAGTACATCCAGCAGCTGGTGGAGCCCGCCCTTAGCATGCTC
CAGAAAGCCGTGGAAATTATCCGGCAAGCTTTCGTTAACATGGCCAAAAAACATTTTGGT
GAATTCTTCAACCTTAACCATACTGTTCAGAGCAAGATTGAAGACATAAAAGTGAGACAC
ACAGAAAAGGCAGAAAACATGATCCAACTTCAGTTCAGAATGGAGCAGATTGTTTTTTGT
CAAGATCAGATTTACAGTGTTGTTGTGAAGAAAGTCCGAGAAGAGATTTTTAACCCTCTG
GGGAAGCCTTCACAGAATATGAAGTTGAACTCTCATTTTCCCATTAATGAGTCTTCAGTT
TCCTCCTTTAATGAAATAGGCGTCCACCTGAACGCCTACTTCTCTGAAACCAGCACACGT
CTCGCCAACCAGATCCCATTTATAATTCAGTATTTTATGCTCCGAGAGAATGGTGACTCC
TTGCAGAAAGCCATGATGCAGCTACTACAGGAAAAAAATCGCTATTCCTGGCTGCTTCAA
GAGCACAGTGAGACCGCCACCAAGAGAAGAATGCTTAAGGAGAGAATTTATCGGCTCACT
CAG
>mustached_guenon_MxB
ATGTCTAAGGCCCACAAGTCTTGGCCCCACCGGAGAAGAAATCAATTTTCTTCCCAACGC
TCCCTGAAAAAAGAAATGAATTTCTTCCAGCAACAGCCACCGCCATTCGGCACAGCGCCA
CCACAAATGATGTTTCCCCCAAACTGGCAGAGGGTAGAGAAGGACCCTGCTTTCCTCACC
AAGGACTTCAACTTGCTCACTTTGAACAATCAGCCACTACCAGGAAACACGAGCCAACCA
AGGGCAAAGGGGCCCGAGAACAACCTGCACAGCCAGTACGAGCAGAAGGTGCGCCCCTAC
ATTGACCTCATTGACTCCCTGCGGGCTCTGGGTGTGGAGCAGGACCTGGCCCTGCCAGCC
ATCGCCGTCATTGGGGACCAGAGCTCAGGCAAGAGCTCCGTGCTGGAGGCATTGTCAGGA
GTTGCCCTTCCCAGAGGCAGCGGAATCGTAACCAGGTGTCCGCTGGTGCTAAAACTGAAA
AAGCAGCCCTACAAGGCGTGGGCCGGAAGGATCAGCTACCAGAACACCGAGATAGAGCTG
CAGGACCCTGGCCAGGTGGAGAAGGAGATACACAAAGCCCAGAACGTCATGGCCGGGAAT
GGCCTGGGCATCAGCCATGAGCTCATCAGCCTGGAGATCACCTCCCCTGAGGTTCCAGAC
CTGACCATCATTGACCTTCCCGGCATCGCCAGGGTGGCTGTGGGCAACCAGCCCCGGGAC
ATCGGACTGCAGATCAAGGCTCTCATCAAGAGGTACATCCAGAGGCAGCAGACGATCAAC
TTGGTGGTGGTTCCCTGTAACGTGGACATTGCCACCACGGAGGCACTGAGCATGGCTCAC
GAGGTGGACCCAGAAGGGGACAGGACCATCGGGATCCTGACCAAACCAGATCTAATGGAC
AGGGGCACCGAGAAAAGCATCATTAATGTGGTACGGAACCTCACATACCCCCTCAAGAAG
GGCTACATGATCGTGAAGTGCCGGGGCCAGCAGGAGATCATGAACAGACTGAGTTTGGCA
GAGGCAACCAAGAAAGAGATTACATTCTTTCAAACACATCCATGTTTCAGAGTTCTCCTG
GAGGAGGGGTCAGCCACGGTTCCCCGACTGGCAGAAAGACTTACCGCTGAACTCATCATG
CACATCCAAAAATCGCTCCCGTTGTTAGAAGAACAAATAAGGGAGAGCCACCAGAAGGCG
ACCGAGGAGCTGCGGCGTTGCGGGGCTGACATCCCCAGCCAGGAGGCCGACAAGATGTTC
TTTCTGATTGAGAAAATCAAGATGTTTAATCAGGACATCGAAAAGTTAGTAGAAGGAGAA
GAAGTTGTAAGGGAGAATGAGACCCGTTTATACAACAAAATCAGAGAGGATTTTAAAAAC
TGGATAGGCATACTCGCAACTAATACCCAAAAAGTTAAAAATATTATCCATGAAGAAGTT
GAAAAATATGAAAAGCAGTATCGAGGCAAGGAGCTTCTGGGATTTGTCAGCTACAAGACA
TTTGAGACCATCGTGCATCAGTACATCCAGCAGCTGGTGGAGCCCGCCCTTAGCATGCTC
CAGAAAGCCGTGGAAATTATCTGGCAAGCTTTCGTTAACATGGCCAAAAAACATTTTGGT
GAATTCTTCAACCTTAACCATACTGTTCAGAGCAAGATTGAAGACATAAAAGTGAGACAC
ACAGAAAAGGCAGAAAACATGATCCAACTTCAGTTCAGAATGGAGCAGATTGTTTTTTGT
CAAGATCAGATTTACAGTGTTGTTGTGAAGAAAGTCCGAGAAGAGATTTTTAACCCTCTG
GGGAAGCCTTCACAGAATATGAAGTTGAACTCTCATTTTCCCATTAATGAGTCTTCAGTT
TCCTCCTTTAATGAAATAGGCATCCACCTGAACGCCTACTTCTCCGAAACCAGCACACGT
CTCGCCAACCAGATCCCATTTATAATTCAGTATTTTATGCTCCGAGAGAATGGTGACTCC
TTGCAGAAAGCCATGATGCAGCTACTACAGGAAAAAAATCGCTATTCCTGGCTGCTTCAA
GAGCACAGTGAGACCGCCACCAAGAGAAGAATGCTTAAGGAGAGAATTTACCGGCTCACT
CAG
>talapoin_monkey_MxB
ATGTCTAAGGCCCACAAGTCTTGGCCCCACCGGAGAAGAAATCAATTTTCTTCCCAACGC
TCCCTGAAAAAAGAAATGAATTTCTTCCAGCAACAGCCACCGCCATTCGGCACAGTGCCA
CCACAAATGATGTTTCCCCCAAACTGGCAGGGGGTAGAGAAGGACCCTGCTTTCCTCACC
AAGGACTTCAACTTGCTCACTTTGAACAATCAGCCACTACCAGGAAACACGAGCCAACCA
AGGGCAAAGGGGCCCGAGAACAACCTGCACAGCCAGTACGAGCAGAAGGTGCGCCCCTAC
ATTGACCTCATTGACTCCCTGCGGGCTCTGGGTGTGGAGCAGGACCTGGCCCTGCCAGCC
ATCGCCGTCATTGGGGACCAGAGCTCAGGCAAGAGCTCCGTGCTGGAGGCATTGTCAGGA
GTTGCCCTTCCCAGAGGCAGCGGAATCGTAACCAGGTGTCCGCTGGTGCTAAAACTGAAA
AAGCAGCCCTACAAGGCGTGGGCCGGAAGGATCAGCTACCAGAACACTGAGATAGAGCTG
CAGGACCCTGGCCAGGTGGAGAAGGAGATACACAAAGCCCAGAACGTCATGGCTGGGAAT
GGCCAGGGCATCAGCCATGAGCTCATCAGCCTGGAGATCACCTCCCCTGAGGTTCCAGAC
CTGACCATCATTGACCTTCCCGGCATCGCCAGGGTGGCTGTGGGCAACCAGCCCCGGGAC
ATCGGACTGCAGATCAAGGCTCTCATCAAGAGGTACATCCAGAGGCAGCAGACAATCAAC
TTGGTGGTGGTTCCCTGTAACGTGGACATTGCCACCACGGAGGCACTGAGCATGGCTCAC
GAGGTGGACCCAGAAGGGGACAGGACCATCGGGATCCTGACCAAACCAGATCTAATGGAC
AGGGGCACCGAGAAAAGCATCATTAATGTGGTACGGAACCTCACATACCCCCTCAAGAAG
GGCTACATGATCGTGAAGTGCCGGGGCCAGCAGGAGATCATGAACAGACTGAGTTTGGCA
GAGGCAACCAAGAAAGAGATTACATTCTTTCAGACACATCCATGTTTCAGAGTTCTCCTG
GAGGAGGGGTCGGCCACGGTTCCCCGACTGGCAGAAAGACTTACCGCTGAACTCATCATG
CACATCCAAAAATCGCTCCCATTGTTAGAAGAACAAATAAGGGAGAGCCACCAGAAGGCG
ACTGAGGAGCTGCGGCGTTGCGGGGCTGACATCCCCAGCCAGGAGGCCGACAAGATGTTC
TTTCTGATTGAGAAAATCAAGATGTTTAATCAGGACATCGAAAAGTTAGTAGAAGGAGAA
GAAGTTGTAAGGGAGAACGAGACCCGTTTATACAACAAAATCAGAGAGGATTTTAAAAAC
TGGATAGGCATACTCGCAACTAATACCCAAAAAGTTAAAAATATTATCCATGAAGAAGTT
GAAAAATATGAAAAGCAGTATCGAGGCAAGGAGCTTCTGGGATTTGTCAGCTACAAGACA
TTTGAGACCATCGTGCATCAGTACATCCAGCAGCTGGTGGAGCCCGCCCTTAGCATGCTC
CAGAAAGCCGTGGAAATTATCTGGCAAGCTTTCGTTAACATGGCCAAAAAACATTTTGGT
GAATTCTTCAACCTTAACCATACTGTTCAGAGCAAGATTGAAGACATAAAAGTGAGACAC
ACAGAAAAGGCAGAAAACATGATCCAACTTCAGTTCAGAATGGAGCAGATTGTTTTTTGT
CAAGATCAGATTTACAGTGTTGTTGTGAAGAAAGTCCGAGAAGAGATTTTTAACCCTGTG
GGGATGCCTTCACAGAATATGAAGTTGAACTCTCATTTTCCCATTAATGAGTCTTCAGTT
TCCTCCTTTAATGAAATAGGTGTCCACCTGAACGCCTACTTCTCCGAAACCAGCACACGT
CTCGCCAACCAGATCCCATTTATAATTCAGTATTTTATGCTCCGAGAGAATGGTGACTCC
TTGCAGAAAGCCATGATGCAGATACTACAGGAAAAAAATCGCTATTCCTGGCTGCTTCAA
GAGCAGAGTGAGACCGCCACCAAGAGAAGAATGCTTAAGGAGAGAATTTACCGGCTCACT
CAG
>duoc_langur_MxB
ATGTCTAAGGCCCACAAGTCTTGGCCCCACCGGAGAAGAAATCAGTTTTCTTCCCAACGC
TACCCGAAAAAAGAAATGAATTTCTTCCAGCAACAGCCACCACCATTCAGCACAGTGCCA
CCACAAATGATGTTTCCCCCAAACTGGCAGGGGATAGAGAAGGACCCTGCTTTCCTCACC
AAGGACTTCAACTCGCTCACTTTGAACAATCAGCCACCACCAGGAAACAAGAGCCAGCCA
AAGGCAAAGGGGCCCGAGAACAACCTGCACAACCAGTATGAGCAGAAGGTGCGCCCCTAC
ATTGACCTCATTGACTCCCTGCGGGCTCTGGGTGTGGAGCAGGACCTGGCCCTGCCAGCC
ATCGCCGTCATTGGGGACCAGAGCTCAGGCAAGAGCTCCGTGCTGGAGGCGTTGTCAGGA
GTTGCCCTTCCCAGAGGCAGCGGAATCGTAACCAGGTGTCCGCTGGTGCTGAAACTGAAA
AAGCAGCCCTACAAGGCATGGGCCGGAAGGATCAGCTACCAGAACACCGAGATAGAGCTG
CAGGACCCTGGCCAGGTGGAGAAGGAGATACACAAAGCCCAGAACATCATGGCCGGGAAT
GGCCTGGGCATCAGCCATGAGCTCATCAGCCTGGAGATCACCTCCCCTGAGGTTCCAGAC
CTGACCATCATTGACCTTCCCGGCATCGCCAGGGTGGCTGTGGGCAACCAGCCCCGGGAC
ATTGGACTGCAGATCAAGGCTCTCATCAAGAGGTACATCCAGAGGCAGCAGACGATCAAC
TTGGTGGTGGTTCCCTGTAACGTGGACATTGCCACCACGGAGGCACTGAGTATGGCTCAC
GAGGTGGACCCGGAAGGGGACAGGACCATCGGGATCCTGACCAAACCAGATCTAATGGAC
AAGGGCACCGAGAAAAGCATCATTAATGTGGTACGAAACCTCACATACCCCCTCAAGAAG
GGCTACATGATCGTGAAGTGCCGGGGCCAGCAGGAGATCATGAACAGACTGAGTTTGGCA
GAGGCAACCAAGAAAGAGATTACATTCTTTCAAACACATCCATGTTTCAGAGTTCTCCTG
GAGGAGGGATCAGCCACGGTTCCCCGACTGGCAGAAAGACTTACCGCTGAACTCATCACG
CACATCCAAAAATCGCTCCCGTTGTTAGAAGAACAAATAAGGGAGAGCCATCAGAAGGCG
ACCGAGGAGCTGCGGCGTTGCGGGGCTGACATCCCCAGCCAGGAGGCCGACAAGATGTTC
TTTCTGATTGAGAAAATCAAGATGTTTAATCAGGACATCGAAAAGTTAGTAGAAGGAGAA
GAAGTTGTAAGGGAGAATGAGACCCGTTTATACAACAAAATCAGAGAGGATTTTAAAAAC
TGGATAGGCATACTTGCAACTAATACCCAAAAAGTTACAAATATTATCCATGAAGAAGTT
GAAAAATATGAAAAGCAGTATCGAGGCAAGGAGCTTCTGGGATTTGTCAACTACAAGACA
TTTGAGACCATCGTGCATCAGTACATCCAGCAGCTGGTGGAGCCCGCCCTTAGCATGCTC
CAGAAAGCCGTAGAAATTATCTGGCAAGCTTTCATTAACATGGCCAAAAAACATTTTGGT
GAATTCTTCAACCTTAACCATACTGTTCAGAGCAAGATTGAAGACATAAAAGTGAGACAC
ACAGAAAAGGCAGAAAACATGATCCAACTTCAGTTCAGAATGGAGCAGATTGTTTTTTGT
CAAGATCAGCTTTACAGTGTTGTTGTGAAGAAAGTCCGAGAAGAGATTTTTAACCCTCTG
GCGAAGCCTTCACAGAATATGAAGTTGAACTCTCATTTTCCCATTAATGAGTCTTCAGTT
TCCTCCTTGAACGAAATAGGCGTCCACCTGAGCGCCTACTTCTCCGAAACCAGCCAACGT
CTCGCCAACCAGATCCCATTTATAATTCAGTATTTTATGCTCCGAGAGAATGGTGACTCC
TTGCAGAAAGCCATGATGCAGATACTACAGGAAAAAAATCGCTATTCCTGGCTGCTTCAA
GAGCAGAGTGAGACCGCCACCAAGAGAAGAATCCTTAAGGAGAGAATTTACCGGCTCACT
CAG
>Francois_leaf_monkey_MxB
ATGTCTAAGGCCCACAAGTCTTGGCCCCACCGGAGAAGAAATCAGTTTTCTTCCCAACGC
TACCCGAAAAAAGAAATGAATTTCTTCCAGCAACAGCCACCGCCATTCAGCACAGTGCCA
CCACAAATGATGTTTCCCCCAAACTGGCAGGGGATAGAGAAGGACCCTGCTTTCCTCACC
AAGGACTTCAACTTGCTCACTTTGAACAATCAGCCACCACCAGGAAACAAGAGCCAGCCA
AAGGCAAAGGGGCCCGAGAACAACCTGCACAACCAGTATGAGCAGAAGGTGCGCCCCTAC
ATTGACCTCATTGACTCCCTGCGGGCTCTGGGTGTGGAGCAGGACCTGGCCCTGCCAGCC
ATCGCTGTCATTGGGGACCAGAGCTCAGGCAAGAGCTCCGTGCTGGAAGCATTGTCAGGA
GTTGCCCTTCCCAGAGGCAGCGGAATCGTAACCAGGTGTCCGCTGGTGCTGAAACTGAAA
AAGCAGCCCTACAAGGCGTGGGCCGGAAGGATCAGCTACCAGAACACCGAGATAGAGCTG
CAGGACCCTGGCCAGGTGGAGAAGGAGATACACAAAGCCCAGAACATCATGGCCGGGAAT
GGCCTGGGCATCAGCCATGAGCTCATCAGCCTGGAGATCACCTCCCCTGAGGTTCCAGAC
CTGACCATCATTGACCTTCCCGGCATCGCCAGGGTGGCTGTGGGCAACCAGCCCCGGGAC
ATTGGACTGCAGATCAAGGCTCTCATCAAGAGGTACATCCAGAGGCAGCAGACGATCAAC
TTGGTGGTGGTTCCCTGTAACGTGGACATTGCCACCACGGAGGCACTGAGTATGGCTCAC
GAGGTGGACCCGGAAGGGGACAGGACCATCGGGATCCTGACCAAACCAGATCTAATGGAC
AAGGGCACCGAGAAAAGCATCATTAATGTGGTACGAAACCTCACATACCCCCTCAAGAAG
GGCTACATGATCGTGAAGTGCCGGGGCCAGCAGGAGATCATGAACAGACTGAGTTTGGCA
GAGGCAACCAAGAAAGAGATTACATTCTTTCAAACACATCCATGTTTCAGAGTTCTCCTG
GAGGAGGGATCAGCCACGGTTCCCCGACTGGCAGAAAGACTTACCGCTGAACTCATCACG
CACATCCAAAAATCGCTCCCGTTGTTAGAAGAACAAATAAGGGAGAGCCATCAGAAGGCG
ACCGAGGAGCTGCGGCGTTGCGGGGCTGACATCCCCAGCCAGGAGGCCGACAAGATGTTC
TTTCTGATTGAGAAAATCAAGATGTTTAATCAGGACATCGAAAAGTTAGTAGAAGGAGAA
GAAGTTGTAAGGGAGAACGAGACCCGTTTATACAACAAAATCAGAGAGGATTTTAAAAAC
TGGATAGTCATACTTGCAACTAATACCCAAAAAGTTAAAAATATTATCCATGAAGAAGTT
GAAAAATATGAAAAGCAGTATCGAGGCAAGGAGCTTCTGGGATTTGTCAACTACAAGACA
TTTGAGACCATCGTGCATCAGTACATCCAGCAGCTGGTGGAGCCCGCCCTTAGCATGCTC
CAGAAAGCCGTAGAAATTATCTGGCAAGCTTTCATTAACATGGCCAAAAAACATTTTGGT
GAATTCTTCAACCTTAACCATACTGTTCAGAGCAAGATTGAAGACATAAAAGTGAGACAC
ACAGAAAAGGCAGAAAACATGATCCAACTTCAGTTCAGAATGGAGCAGATTGTTTTTTGT
CAAGATCAGATTTACAGTGGTGTTGTGAAGAAAGTCCGAGAAGAGATTTTTAACCCTCTG
GCGAAGCCTTCACAGAATATGAAGTTGAACTCTCATTTTCCCATTAATGAGTCTTCAGTT
TCCTCCTTTAACGAAATAGGCATCCACCTGAACGCCTACTTCTCCGAAACCAGCCAACGT
CTCGCCAACCAGATCCCATTTATAATTCAGTATTTTATGCTCCGAGAGAATGGTGACTCC
TTGCAGAAAGCCATGATGCAGATACTACAGGAAAAAAATCGCTATTCCTGGCTGCTTCAA
GAGCAGAGTGAGACCGCCACCAAGAGAAGAATCCTTAAGGAGAGAATTTACCGGCTCACT
CAG
>golden_snub_nosed_monkey_MxB
ATGTCTAAGGCCCACAAGTCTTGGCCCCACCGGAGAAGAAATCAGTTTTCCTCCCAACGC
TACCCAAAAAAAGAAATGAATTTCTTCCAGCAACAGCCACCGCCATTCGGCACAGTGCCA
CCACAAATGATGTTTCCCCCAAACTGGCAGGGGATAGAGAAGGACCCTGCTTTCCTCACC
AAGGACTTCAACTTGCTCACTTTGAACAATCAGCCACCACCAGGAAACAAGAGCCAGCCA
AAGGCAAAGGGGCCCGAGAACAACCTGCACAGCCAGTACGAGCAGAAGGTGCGCCCCTAC
ATTGACCTCATTGACTCCCTGCGGGCTCTGGGTGTGGAGCAGGACCTGGCCTTGCCAGCC
ATCGCCGTCATTGGGGACCAGAGCTCAGGCAAGAGCTCCGTGCTGGAGGCATTGTCAGGA
GTTGCCCTTCCCAGAGGCAGCGGAATCGTAACCAGGTGTCCGCTGGTGCTGAAACTGAAA
AAGCAGCCCTACAAGGCGTGGGCCGGAAGGATCAGCTACCAGAACACCGAGATAGAGCTG
CAGGACCCTGGCCAGGTGGAGAAGGAGATACACAAAGCCCAGAACATCATGGCTGGGAAT
GGCCTGGGCATCAGCCATGAGCTCATCAGCCTGGAGATCACCTCCCCTGAGGTTCCAGAC
CTGACCATCATTGACCTTCCCGGCATCGCCAGGGTGGCTGTGGGCAACCAGCCCCGGGAC
ATCGGACTGCAGATCAAGGCTCTCATCAAGAGGTACATCCAGAGGCAGCAGACGATCAAC
TTGGTGGTGGTTCCCTGTAACGTGGACATTGCCACCACGGAGGCACTGAGTATGGCTCAC
GAGGTGGACCCGGAAGGGGACAGGACCATCGGGATCCTGACCAAACCAGATCTAATGGAC
AAGGGCACCGAGAAAAGCATCATTAATGTGGTACGAAACCTCACATACCCCCTCAAGAAG
GGCTACATGATCGTGAAGTGCCGGGGCCAGCAGGAGATCATGAACAGACTGAGTTTGGCA
GAGGCAACCAAGAAAGAGATTACATTCTTCCAAACACATCCATGTTTCAGAGTTCTCCTG
GAGGAGGGATCAGCCACGGTTCCCCGACTGGCAGAAAGACTTACCGCTGAACTCATCACG
CACATCCAAAAATCGCTCCCGTTGTTAGAAGAACAAATAAGGGAGAGCCACCAGAAGGCG
ACCGAGGAGCTGCGACGTTGCGGGGCTGACATCCCCAGCCAGGAGGCGGACAAGATGTTC
TTTCTGATTGAGAAAATCAAGATGTTTAATCAGGACATCGAAAAGTTAGTAGAAGGAGAA
GAAGTTGTAAGGGAGAATGAGACCCGTTTATACAACAAAATCAGAGAGGATTTTAAAAAC
TGGGTAGTCATACTTACAACTAATACCCAAAAAGTTAAAAATATTATCCACGAAGAAGTT
GAAAAATATGAAAAGCAGTATCGAGGCAAGGAGCTTCTGGGATTTGTCAACTACAAGACA
TTTGAGACCATCGTGCATCAGTACATCCAGCAGCTGGTGGAGCCCGCCCTTAGCATGCTC
CAGAAAGCCGTAGAAATTATCTGGCAAGCTTTCATTAACATGGCCAAAAAACATTTTGGT
GAATTCTTCAACCTTAACCATACTGTTCAGAGCAAGATTGAAGACATAAAAGTGAGACAC
ACAGAAAAGGCAGAAAACATGATCCAACTTCAGTTCAGAATGGAGCAGATTGTTTTTTGT
CAAGATCAGATTTACAGTGTTGTTGTGAAGAAAGTCCGAGAAGATATTTTTAACCCTGTG
GCGAAGCTTTCACAGAATATGAAGTTGAACTCGCATTTTCCCATTAATGAGTCTTCAGTT
TCCTCCTTTAATGAAATAGGCGTCCACCTGCACGCCTACTTCTCCGAAACCAGCCAACGT
CTCGCCAACCAGATCCCATTTATAATTCAGTATTTTATGCTCCGAGAGAATGGTGACTCC
TTGCAGAAAGCCATGATGCAGATACTACAGGAAAAAAACCGCTATTCCTGGCTGCTTCAA
GAGCACAGTGAGACCGCCACCAAGAGAAAAATCCTTAAGGAGAGAATTTACCGGCTCACT
CAG
>colobus_MxB
ATGTCTAAGGCCCACAAGTCTTGGCCCCACCGGAGAAGAAATCAATTTTCTTCCCAACGC
TACCTGAAAAAAGAAATGAATTTCTTCCAGCAACAGCCACCGCCATTCGGCACAGTGCCA
CCACAAATGGTGTTTCCCCCAAACTGGCAGGGGATAGAGAAGGACCCTGCTTTCCTCACC
AAGGACTTCAACTTGCTCACTTTGAACAATCAGCCACCACCAGGAAACAAGAGCCAGCCA
AGGGCAAAGGGGCCCGAGAACAACCTGCACAGCCAGTACGAGCAGAAGGTGCGCCCCTAC
ATTGACCTCATTGACTCCCTGCGGGCTCTGGGTGTGGAGCAGGACCTGGCCCTGCCAGCC
ATCGCCGTCATTGGGGATCAGAGCTCAGGCAAGAGCTCCGTGCTGGAGGCATTGTCAGGA
GTTGCCCTTCCCAGAGGCAGCGGAATCGTAACCAGGTGTCCGCTGGTGCTGAAACTGAAA
AAGCAGCCCTACAAGGCGTGGGCCGGAAGGATCAGCTACCAGAACATCGAGATAGAGCTG
CAGGACCCTGGCCAGGTGGAGAAGGAGATACACAAAGCCCAGAACGTCATTGCCGGGAAT
GGCCTGGGCATCAGCCATGAGCTCATCAGCCTGGAGATCACCTCCCCTGAGGTTCCAGAC
CTGACCATCATTGACCTTCCCGGCATCGCCAGGGTGGCTGTGGGCAACCAGCCCCGGGAC
ATCGGACTGCAGATCAAGGCTCTCATCAAGAGGTACATCCAGAGGCAGCAGACCATCAAC
TTGGTGGTGGTTCCCTGTAACGTGGACATTGCCACCACGGAGGCACTGAGCATGGCTCAC
GAGGTGGACCCGGAAGGGGACAGGACCATCGGGATCCTGACCAAACCAGATCTAATGGAC
AAGGGCACCGAGAAAAGCATCATTAATGTGGTACGAAACCTCACATACCCCCTCAAGAAG
GGCTACATGATCGTGAAGTGCCGGGGCCAGCAGGAGATCATGAACAGACTGAGTTTGGCA
GAGGCAACCAAGAAAGAGATTACATTCTTTCAAACACATCCATGTTTCAGAGTTCTCCTG
GAGGAGGGGTCAGCCACGGTTCCCCGACTGGCAGAAAGACTTACCGCTGAACTCATCACA
CACATCCAAAAATCGCTCCCGTTGTTAGAAGAACAAATAAGGGAGAGCCACCAGAAGGCG
ACCGAGGAGCTGCGGCGTTGTGGGGCTGACATCCCCAGCCAGGAGGCCGACAAGATGTTC
TTTCTGATTGAGAAAATCAAGATGTTTAATCAGGACATCGAAAAGTTAGTAGAAGGAGAA
GAAGTTGTAAGGGAGAACGAGACCCGTTTATACAACAAAATCAGAGAAGATTTTAAAAAC
TGGATAGGCATACTTGAAACTAATACCCAAAAAGTTAAAAATATTATCCATGAAGAAGTT
GAAAAATATGAAAAGCAGTATCGAGGCAAGGAGCTTCTGGGATTTGTCAACTACAAGACA
TTTGAGACCATCGTGCATCAGTACATCCAGCAGCTGGTGGAGCCCGCCCTTAGCATGCTC
CAGAAAGCCGTAGAAATTATCCGGCAAGCTTTCATTAACATGGCCAAAAAACATTTTGGT
GAATTCTTCAACCTTAACCATACTGTTCAGAGCAAGATTGAAGACATAAAAGTGAGACAC
ACAGAAAAGGCAGAAAACATGATCCAACTTCAGTTCAGAATGGAGCAGATTGTTTTTTGT
CAAGATCAGATTTACAGTGTTGTTGTGAAGAAAGTCCGAGAAGAGATTTTTAACCCTCTG
GCGAAGCCTTCACAGAATATGAAGTTGAACTCTCATTTTCCCATTAATGAGTCTTCAGTT
TCCTCCTTTAACGAAATAGGCGTCCACCTGAACGCCTACTTCTCCGAAACCAGCCAACGT
CTCGCCAACCAGATCCCATTTATAATTCAGTATTTTATGCTCCGAGAGAATGGTGACTCC
TTGCAGAAAGCCATGATGCAGATACTACAGGAAAAAAATCGCTATTCCTGGCTGCTTCAA
GAGCAGAGTGAGACTGCCACCAAGAGAAAAATCCTTAAGGAGAGAATTTACCGGCTCACT
CAG
>common_marmoset_MxB
ATGTCTAAGGCCCACATGTCTTGGCCCTACCGGAAGAGAAATCAATTTTCTCCCCAACAC
TACCTGAAAAAAGAAATGAATTACTTCCAGCAACAACCACCGGCATTCAGCATGGGGCCA
CGACAAACAATGTCTGTCCCGAACTGGCAGCAGGTAGAAAAGGACGCTGCTTTCCTCGCC
AAGGACTTCAACTTACTCAATTTGAACAATCAGCCACCACCAGGCAACAGGAGCCAACTG
AGGGCAAAGGGGCCCGAGGACAACCTGTACAGCCAGTACGAGGAGAAGGTGCGCCCCTTC
ATCGACCTCATCGACTCCCTGCGGGCTCTGGGTGTGGAGCAGGACCTGGCCCTGCCAGCC
ATCGCGGTCATCGGGGACCAGAGCTCGGGCAAGAGCTCTGTGCTCGAGGCACTGTCAGGA
GTCGCCCTTCCCAGAGGCAGCGGAATCGTAACCAGATGTCCGCTGGTGCTGAAACTGAAA
AAGCAGCCCCATGAGGAGTGGGCCGGAAGGATCAGCTACCGGAACACTGAACTGAAGCTG
CAGGAGCCCAGCCAGGTGGAGAAGGAGATACACAAAGCCCAGAACATCATGGCCGGGAAT
GGCCTGGGCATCAGCCATGAGCTCATCACCCTGGAGATCACCTCCCCTGAGGTCGCAGAT
CTGACCATCATCGACCTTCCCGGCATTGCCAGGGTGGCTGTGGGCAACCAGCCCCAAGAC
ATCGGACTGCAGATCAAGGCTCTCATCAAGAAGTACATCCAGAGGCAGCAGACGATCAAC
CTGGTGGTGGTTCCCTGTAATGTGGACATTGCCACCACGGAGGCGCTGAGCATGGCCCAC
GAGGTGGACCCCGAGGGCGACAGGACCATCGGGATCCTGACCAAACCAGATCTAATGGAC
AGGGGCACCGAAAAAGGTGTCATGAATGTGGTTCGGAACCTCACATACCCCCTCAAGAAG
GGCTACATGATCGTGAAGTGCCGGGGCCAGCAGGAGATCACCAATAACCTAAGCTTGGCA
GAGGCAACCAAGAAAGAAATGACATTCTTTCAAACACATCCGCATTTCAGAGTTCTCCTG
GAGGAAGGGTCAGCCACGGTTCCCCGACTGGCAGAAAGACTTACCACTGAACTCATCCTG
CACATCCAAAAATCGCTCCCATTGTTGGAAGAGCAAATAAGGGAGAGCCACCAGAAGGCG
ACGGAGGAGCTGCGGCACTGCGGGGCCGACATCCCCATCCAGGAGGCCGACAAGATGTTC
TTTCTGATTGAGAAAATCAAGATGTTTAATCAGGACATCGAAAAGTTAGTAGAAGGAGAA
GAAGTTGTAAGGGAGAATGAGACCCGTTTATACAACAAAATCAGAGAGGAGTTTAAAAAC
TGGGTGTGCATACTTGCAGCCAATACCCAAAAAGTTAAAAATATTATTCATGAAGAGGTT
GAAAAGTATGAAAAGCAGTATCGAGGCAGGGAGCTTCTGGGATTTGTCAACTACAGGACG
TTTGAGACCGTCGTGCACCAGTACATCCAGCAGCTGGTGGAGCCCGCCCTCAGCATGCTC
CAGAAAGCCGTGGGAATTGTCCAGCAAGCTTTCATTAACATAGCCAAAAAGCATTTTAGC
GAATTCCTCAACCTTAACCAAACAGCTCAGAGCAAGATTGAAGATATAAAAATGAAACAC
GCAGAAAAGGCAGAGAGCATGGTCCGCCTGCAGTTCCGAATGGAGCAGATGGTGTTTTGT
CAAGATCAGATTTACAGCGTTGTTCTGAAGAAAGTCCGAGAAGAGATTTTTAACCCAGTG
GGGAAGCCTTTACAGAATACAAAGGGGGACTCTCATTTCTCCAGCAATGGGTCTTCTGTT
TCCTCCATTACCGAAATAGGTGTCCACCTGAACGCCTACTTCTTGGAGACCAGCAAACGT
CTCGCCAACCAGATCCCATTCATAATTCAGTATTTTATGCTCCGAGAGAATGGTGACTGG
CTGCAGAAAGCCATGATGCAGATACTGCAGGAAAAAGATCGCTATTCCTGGTTGCTTCAA
GAGCAGAGTGAGACGGCCACCAGGAGAAGAATCCTTAAGGAGAGAATTTACCGGCTTGCT
CAG
>red_handed_tamarin_MxB
ATGTCTAAGGCCCACAGGTCTTGGCCTTACCGGAAGAGAAATCAATTTTCTCCCCAACGC
TACCTGAAAAAAGAAATGAATTTCTTCCAGCAACAACCACCGGCATTCAGCATGGGGCCA
CGACAAAGAATGTCTGTCCCAAATTGGCAGCAGGTGGAGAAGGATGCTGCTTTCCTCGCC
AAGGACTTCAACTTTCTCAATTTGAACAATCAGCCACCACCAGGCAACCGGAGCCAACTG
AGGGCAAAGGGGCCCGAGAACAACCTGTACAGCCAGTACGAGGAGAAGGTGCGCCCCTGC
ATTGACCTCATCGACTCCCTGCGGGCTCTGGGTGTGGAGCAGGACCTGGCCCTGCCAGCT
ATCGCGGTCATCGGGGACCAGAGCTCGGGCAAGAGCTCTGTGCTCGAGGCACTGTCAGGA
GTCGCCCTTCCCAGAGGCAGCGGAATCGTAACCAGATGTCCGCTGGTGCTTAAACTGAAA
AAGCAGCCCCATGAGGTGTGGGCCGGAAGGATCAGCTACCGGAACATTGAACTGAAGCTG
CAGGAGCCCAGCCAGGTGGAGAAGGAGATACACAAAGCCCAGAACATCATGGCTGGGAAT
GGCCTGGGCATCAGCCATGAGCTCATCACCCTGGAGATCACCTCCCCTGAGGTCGCAGAT
CTGACCATAATTGACCTTCCCGGCATCGCCAGGGTGGCTGTGGGCAACCAGCCCCGAGAC
ATCGGACTGCAGATCAAGGCTCTCATCAAGAAGTACATCCAGAGGCAGCAGACGATCAAC
TTGGTGGTGGTTCCCTGTAATGTGGACATTGCCACCACGGAGGCACTGAGCATGGCCCAC
GAGGTGGACCCCGAGGGCGACAGAACCATAGGGATCCTGACCAAACCAGATCTAATGGAC
AGGGGCACCGAAAAAGGTGTCATGAATGTGGTTCGGAACCTCACATACCCCCTCAAGAAG
GGCTACATGATCGTGAAGTGCCGGGGCCAGCAGGAGATCACCAATAACCTCAGCTTGGCA
GAGGCAACCAAGAAAGAAATGACATTCTTTCAAACACATCCGTATTTCAGAGTTCTCCTG
GAGGAAGGGTCGGCCACGGTACCCCGACTGGCAGAAAGACTTACCACTGAACTCATCATG
CACATCCAAAAATCGCTCCCATTGTTGGAAGAGCAAATAAGGGAGAGCCACCAGAAGGCG
ACAGAGGAGCTGCAGCACTGCGGGGCCGACATCCCCAGCCAGGAGGCCGACAAGATGTTC
TTTCTGATTGAGAAAATCAAGATGTTTAATCAGGACATCGAAAAGTTAGTAGAAGGAGAA
GAAGTTGTGAGGGAGAATGAGACCCGTTTATACAACAAAATCAGAGAGGAGTTTAAAAAC
TGGGTATGCATACTTGCAGCCAATACCCAAAAAGTTAAAAATATTATTCATGAAGAAGTT
GAAAAATATGAAAAGCAGTATCGAGGCAGGGAGCTTCTGGGATTTGTCAACTACAGGACG
TTTGAGACCGTCGTGCACCAGTACATCCAGCAGCTGGTGGAGCCCGCCCTGAGCATGCTC
CGGAAAGCCGTGGAAATTGTCCAGCAAGCTTTCATTAACATAGCCAAAAAGCATTTTAGC
GAATTCCTCAACCTTAACCAAACAGCTCAGAGCAAGATTGAAGATATAAAAATGAAACAC
GCAGAAAAGGCAGAGAGCATGGTCCGCCTGCAGTTCCGAATGGAGCAGATGGTGTTTTGT
CAAGATCAGATTTACAGCGTTGTTCTGAAGAAGGTCCGAGAAGAGATTTTTAACCCAATG
GGGAAGCCTTTGCAGAATATGAAGGGGGACTCTCATCTTTCCAGCGATGGGTCTTCAGTT
TCCTCCATTACCGAAATAGGTGTCCACCTCAACGCCTACTTCTTGGAGACCAGCAAACGT
CTCGCCAACCAGATCCCATTCATAATTCAGTATTTTATGCTCCGAGAGAATGGTGACTGG
TTGCAGAAAGCCATGATGCAGATACTGCAGGAAAAAGATCGCTATTCCTGGTTGCTTCAA
GAGCAGAGTGAGACGGCCACCAGGAGAAGAATCCTTAAGGAGAGAATTTACCGGCTTGCT
CAG
>owl_monkey_MxB
ATGTCTAAGGCCCACAGGTCTTGGCCCTACCGGAAGAGAAATCAATTTTCTCCCCAACAC
TACCTGAAAAAAGAAATGAATTTCTTCCAGCAACAACCACCGGTATTCAACATGGGGCCA
CGACAAACAGCGTCTACCCCAAACTGGCAGCGGGTGGAGAAGGACGCTGCTTTCCTCGCC
AAGGACTTCAACTTTCTCAATTTGAACAATCAGCCACCACCAGGAAAGATAAGCCAACTG
AGGGCAAAGGGGCCCGAGAACAACCTGTACAGCCAGTACGAGGAGAAGGTGCGCCCCTGC
ATCGACCTCATCGACTCCCTGCGGGCTCTGGGTGTGGAGCAGGACCTGGCCCTGCCGGCC
ATCGCCGTCATCGGGGACCAGAGCTCAGGCAAGAGCTCTGTGCTGGAGGCGCTGTCAGGA
GTCGCCCTTCCCAGAGGCAGCGGAATCGTAACGAGGTGTCCGCTGGTGCTGAAACTGAAA
AAGCAGCCCCATGAGGCGTGGGCCGGAAGGATCAGCTATCGGAACACTGAACTAAAGCTG
CAGGACCCCAGCCAGGTGGAGAAGGAGATACACAAAGCCCAGAACATCATGGCCGGGAAT
GGCCTGGGCATCAGCCATGAGCTCATCACCCTGGAGATCACCTCCCCTGAGGTCCCAGAT
CTGACCATCATTGACCTTCCCGGCATCGCCAGGGTGGCTGTGGGCAACCAGCCCCGAGAC
ATCGGACTGCAGATCAAGGCTCTCATCAAGAAGTACATCCAGAGGCAGCAGACGATCAAC
TTGGTGGTGGTTCCCTGTAATGTGGACATTGCCACCACGGAGGCGCTGAGCATGGCCCAC
GAGGTGGACCCCGAGGGGGACAGGACCATAGGGATCCTGACCAAACCAGATCTAATGGAC
AGGGGCACCGAAAAAGGTGTCATGAATGTGGTTCGGAACCTCACATACCCCCTCAAGAAG
GGCTACATGATCGTGAAGTGCCGGGGCCAGCAGGAGATCACCAATAACCTGAGCTTGGCA
GAGGCAACCAAGAAGGAAATGATATTCTTTCAAACACATCCGTATTTCAGAGTTCTCCTG
GAGGAAGGGTCGGCCACGGTTCCCCGACTGGCAGAAAGACTTACCACTGAACTCATCATG
CACATCCAAAAATCACTCCCGTTGTTGGAAGAGCAAATAAGGGAAAGCCACCAGAAGGCG
ACGGAGGAACTGCGGCGCTACGGGGCCGACATCCCCAGCCAGGAGGCCGACAAGATGTTT
TTTCTGATTGAGAAAATCAAGATGTTTAATCAGGACATTGAAAAGTTAATAGAAGGAGAA
GAAGTTGTAAGGGAGAACGAGACCCGTTTATACAACAAAATCAGAGAGGAGTTTAAAAAC
TGGGTATGCATACTTGCAGCCAATACCCAAAAAGTTAAAAATATTATTCATGAAGAAGTT
GAAAAATATGAAAAGCAGTATCGAGGCAGGGAGCTTCTGGGATTTGTCAACTACGGGACG
TTTGAGACCATCGTGCACCAGTACATCCAGCAGCTGGTGGAGCCCGCCCTGAGCATGCTC
CAGAAAGCCGTGGAAATTGTCCAGCAAGCTTTCATTAACGTGGCCAAAAAGCATTTTAGT
GAATTCTTCAACCTTAACCAAACAGCTCAGAGCAAGATTGAAGACATAAAAATGAAACAC
GCAGAAAAGGCAGAAAGCATGGTCCAACTTCAGTTCAGAATGGAGCAGATGGTTTTTTGT
CAAGATCAGATCTACAGTGTTGTTCTGAAGAAAGTCCGAGAAGAGATTTTTAACCCAATG
GGGAAGCCTTTACAGAAGATGAAGGGGGACTCTCATTTTTCCAGTGATGGGTCTTCAGTT
TCCTCCATTACTGAAATAGGTGTCCACCTGAACGCCTACTTCTTGGAGACCAGCAAACGT
CTCGCCAACCAGATCCCATTCATAATTCAGTATTTTATGCTCCGAGAGAATGGTGACTGG
TTGCAGAAAGCCATGATGCAGATACTGCAGGAAAAAGATCGCTATTCCTGGTTGCTTCAA
GAGCAGAGTGAGACCGCCACCAGGAGAAGAATTCTTAAGGAGAGGATTTACCGGCTCACT
CAG
>squirrel_monkey_MxB
ATGTCTAAGGCCCGCAAGACTTGTCCCTACCCGAAGATAAATCGATTTTCTCCCCAACCC
TACTTGAACAAAGAAATGAATTTCTTCCAGCAACAACCACCGGCATTCAGCATGGGGCCA
AGACAAACGATGTCTGGCCCAAACTGGCAGCAGGTGGAGAAGGACGCTGCTTTCGTCGCC
AAGAACTTCAACTTTCTCAATTTGAACAATCAGCCACCACCAGGAAACAGGAGCCAACTG
AGGGCAAAGGGGCCCGAGCACAACCTGTTCAATCAGTACGAGGAGAAGGTGCGCCCCTGC
ATCGACCTCATCGACTCCCTGCGGGCTCTGGGTGTGGAGCAGGACCTGGCGCTGCCGGCC
ATCGCGGTCATCGGGGACCAGAGCTCGGGCAAGAGCTCTGTGCTGGAGGCGCTGTCGGGA
GTCGCCCTTCCCAGAGGCAGCGGAATCGTAACCAGGTGTCCGCTGGTGCTGAAACTGAAA
AAGCAGTCCCATGAGGCGTGGGCCGGAAGTATCAGCTACCGGAACACTGAACTAAAGCTG
CAGGACCCCAGCCAGGTGGAGAAGGAGATACACAAAGCCCAGAACATCATGGCCGGGAAT
GGCCAGGGCATCAGCCATGAGCTCATCACCCTGGAGATCACCTCCCCTGAGGTCCCAGAT
CTGACCATCATTGACCTTCCCGGCATCGCCAGAGTGGCTGTGGGCAACCAGCCCCGAGAC
ATCGGACTGCAGATCAAGGCTCTCATCAAGAAGTACATCCAGAGGCAGCAGACGATCAAC
TTGGTGGTGGTTCCCTGTAATGTGGACATTGCCACCACGGAGGCGCTGAGCATGGCCCAC
GAGGTGGACCCCGAGGGCGACAGGACCATAGGGATCCTGACCAAACCAGATCTAATGGAC
AAGGGCACCGAAAAAGGTGTCATGAATGTGGTTCGGAACCTCACATACCCCCTCAAGAAG
GGCTACATGATCGTGAAGTGCCGGGGCCAGCAGGAGATCACCAATAACCTGAGCTTGGCA
GAGGCAACCCAGAGAGAAATTACATTCTTTCAAGCACATCCATATTTCAGAGTTCTCCTG
GAGGAAGGGTCAGCCACGGTTCCCCGACTGGCAGAAAGACTTACCACGGAACTCATCATG
CACATCCAAAGATCGCTCCCATTGTTGGAAGAGCAAATAAGGGAAAGCCACCAGAAGGCG
ACAGAGGATCTGCGGCGCTGCGGGACCGACATCCCCACCCAGGAGGCCGACAAGATGTTC
TTTCTGATTGAGAAAATCAAGATGTTTAATCAGGACATCGAAAAGTTAGTAGAAGGAGAA
GAAGTTGTAAGGGAGAATGAGACCCGTTTATACAACAAAATCAGAGAGGAGTTTAAAAAC
TGGGTATGCATACTTGCAACCAATACCCAAAAAGTTAGAAATATTATTCATGAAGAAGTT
GAAAAATATGAAAAGCAGTATCGAGGCAGGGAGCTTCTGGGATTTGTCAACTACGGGACA
TTTGAGACCATCGTGCACCAGTACATCCAGCAGCTGGTGGAGCCCGCCCTGAACATGCTC
CAGAAATCCGTGGAAATTGTCCAGCAAGCTTTCACTGACACTGCCAAAAAGCATTTTAGC
GAATTCTTCAACCTTAACCAAACAGCTCAGAGCAAGATTGAAGACATGAAAATGAAACAC
GCAGAAAAGGCAGAAAGCATGGTCCACCTTCAGTTCAGAATGGAGCAGATGGTGTTTTGT
CAAGATCAGATTTACAGTGGTGTTCTGAAGAAAGTCCGAGAAGAGATTTTTAACCCAATG
GGGAAGCCTTTACAGAATATGAAGGGAGACTCTCATGTTTCCAGTGATGGGTCTTCGGTT
TCCACCATTACCGAAATAGGTGTCCACCTGAATGCCTACTTCTTGGAGACCAGCAAACGT
CTGGCCAACCAGATCCCATTCATAATTCAGTATTTTATGCTCCGAGAGAATGGTGACTGG
TTGCAGAAAGCCATGATGCTGATACTGCAGGAAAAAGATCGCTATTCCTGGTTGCTTCAA
GAGCAGAGTGAGACCGCCACCAGGAGAAGAATCCTTAAGGAGAGAATTTACCGGCTCGCT
CAG
>woolly_monkey_MxB
ATGTCTAAGGCCCACATGTCTTGGCCCTACCGGAGGAGAAATCAATTTTCTCCCCAACAC
TACCTGAAAAAAGAAATGAATTTCTTCCAGCAACAACCATCAGCATTCAGCATGGGGCCA
CGACAAATGATGCCTATCCTAAACTGGCAGCGGGTGGAGAAGGACGCTGCTTTCCTTGCC
AAGGACTTCAACTTTCTCAATTTGAACAATCAGCCACCACCGGGAGACAGGAGCCAACTG
AGGGCAAAGGGGCCCGAGAACAACCTGTACTACCAGTATGAGGAGAAGGTGCGCCCCTGC
ATCGACCTCATCGACTCCCTGCGGGCTCTGGGTGTGGAGCAGGACCTGGCCCTGCCGGCC
ATCGCCGTCATCGGGGACCAGAGCTCAGGCAAGAGCTCTGTGCTGGAGGCACTATCGGGA
GTCGCCCTTCCCAGAGGCAGCGGAATCATAACCAGGTGTCCGCTGGTGCTGAAACTGAAA
AAGCAGCCCCATGAGGCGTGGGCCGGAAGGATCAGCTACCGGAACACTGAACTAAAGCTG
CAGGACCCCAGCCAGGTGGAGAAGGAGATACACAAAGCCCAGAACATCATGGCTGGGAAT
GGCCTGGGCATCAGCCATGAGCTCATCACCCTGGAGATCATCTCCCCTGAGGTCCCGGAT
CTGACCATCATTGACCTTCCTGGCATCGCCAGAGTGGCTGTGGGCAACCAGCCCCGAGAC
ATTGGACTGCAGATCAAGGCTCTCATCAAGAAGTACATCCAGAGGCAGCAGACGATCAAC
TTGGTGGTGGTTCCCTGTAATGTGGACATTGCCACCACGGAGGCACTGAGCATGGCCCAC
GAGGTGGACCCCGAGGGGGACAGAACCATAGGGATCCTGACCAAACCAGATCTAATGGAC
AGGGGCACTGAAAAAGGTGTCATGAATGTGGTGCGGAACCTCACATACCCGCTCAAGAAG
GGCTACATGATCGTGAAGTGCCGGGGCCAGCAGGAGATCACCAATAACCTGAGCTTGGCA
GACGCAACCAAGAAAGAAATGACATTCTTTCAAACACATCCGTATTTCAGAGTTCTCCTG
GAGGAAGGGTCGGCCACGGTTCCCCGACTGGCAGAAAGACTTACCACTGAACTCATCATG
CACATCCAAAGATCGCTCCCATTATTGGAAGAGCAAATAAGGGAGAGCCACCAGAAGGCG
ACGGAGGAGCTGAGGCGCTGCGGGGCCGACATCCCCAGCCAGGAGGCCGACAAGATGTTC
TTTCTGATTGAGAAAATCAAGATGTTTAATCAGGACATCGAAAAGTTAGTAGAAGGAGAA
GAAGCTGTAAGGGAGAACGAGACCCGTTTATACAACAAAATCAGAGAGGAATTTAAGAAC
TGGATATGCATACTTGCAGCCAATACCCAAAAAGTTAAAAATATTATTCATGAAGAAGTT
GAAAAATATGAAAAGCAGTATCGAGGCAAGGAGCTTCTGGGATTTGTCAACTACAGGACG
TTTGAGACCATCGTGCACCAGTACATCCAACAGCTAGTGGAGCCCGCCCTGAGCATGCTG
CAGAAAGCCGTGGAAATTGTCCAGGAAGCTTTCATTAACACAGCCAAAAAGCATTTTAGC
GAATTCTTCAACCTTAACCAAACAGCTCAGAGCAAGATTGAAGACATGAAAATGAAACAG
GCAGAAAAGGCAGAAAGCATGGTCCAGCTTCAGTTCAGAATGGAGCAGATGGTTTTTTGT
CAAGATCAGATTTACAGTGTTGTTCTGAAGAAGGTCCGAGAAGAGATTTTTAACCCAATG
GGGAAGCCTTTACAGAAGATGAAGGTGGACTCTCATTTTTCCAGTGATGGGTCTTCAGTT
TCCTCCATTACCGAAATAGGTGTCCACCTGAATGCCTACTTCTTGGAAACCAGCAAACGT
CTCGCCAACCAGATCCCATTCATAATTCAGTATTTTATCCTCCGAGAGAACGGCGACTGG
TTGCAGAAAGCCATGATGCAGATACTACAGGAAAAAGATCGCTATTCCTGGTTGCTTCAA
GAGCAGAGCGAGACCGCCACCAAGAGAAGAATCCTTAAGGAGAGAATTTACCGGCTCACT
CAG
>howler_monkey_MxB
ATGTCTAAGGCCCACATGTCTTGGCCCTACCGGAGGAGAAATCAATTTTCTCCCCAACAC
TACCTGAAAAAAGAAATGAATTTCTTCCAGCAACAACCACCAGCATTCAGCATGGGGCCA
CGACAAATGATGCCTATCCCAAACTGGCAGCGGGTAGAGAAGGACGCTGCTTTCCTTGCC
AAGGACTTCAACTTTCTCAATTTGAACAATCAGCCACCACCAGGAGACAGGAGCCAACTG
AGGGCAAAGGGGCCCGAGAACAACCTGTACAGCCAGTATGAGGAGAAGGTGCGCCCCTGC
ATTGACCTCATCGACTCCCTGCGGGCTCTGGGTGTGGAGCAGGACCTGGCCCTGCCGGCC
ATCGCCGTCATCGGGGACCAGAGCTCGGGCAAGAGCTCTGTGCTGGAGGCGCTGTCGGGA
GTCGCCCTTCCCAGAGGCAGCGGAATCGTAACCAGATGTCCGCTGGTGCTGAAACTGAAA
AAGCAGCCCCATGAGGAGTGGGCCGGAAGGATCAGCTACGGGAACACTGAACTAAAGCTG
CAGGACCCCAGCCAGGTGGAGAAGGAGATACACAAAGCCCAGAACATCATGGCTGGGAAT
GGCCTGGGCATCAGCCATGAGCTCATCACCCTGGAGATCACCTCCCCTGAAGTCTCGGAT
CTGACCATCATTGACCTTCCCGGCATCGCCAGAGTGGCTGTGGGCAACCAGCCCCGAGAC
ATCGGACTGCAGATCAAGGCTCTCATCAAGAAGTACATCCAGAGGCAGCAGACGATCAAC
TTGGTGGTGGTTCCCTGTAATGTGGACATTGCCACCACGGAGGCGCTGAGCATGGCCCAC
GAGGTGGACCCTGAGGGGGACAGAACCATAGGGATCCTGACCAAACCAGATCTAATGGAC
AGGGGCACCGAAAAAGGCGTCATGAATGTGGTGCGGAACCTCACATACCCCCTCAAGAAA
GGCTACATGATCGTGAAGTGCCGGGGCCAGCAGGAGATCACCAACAACCTGAGCTTGGCA
GAGGCAACCAAGAAAGAAATTATGTTCTTTCAAACACATCCGTATTTCAGAGTTCTCCTG
GAGGAAGGGTCGGCCACGGTTCCCCGACTGGCAGAAAGACTTACCACTGAACTCACCATG
CACATCCAAAGATCGCTTCCGTTGTTGGAAGAGCAAATAAGGGAGAGCCACCAGAAGGCA
ACGGAGGAGCTGAGGCGCTGCGGGGCCGACATCCCCAGCCAGGAGGCCGACAAGATGTTC
TTTCTGATTGAGAAAATCAAGATGTTTAATCAGGACATCGAAAAGTTAGTAGAAGGAGAA
GAAGCTGTAAGGGAGAACGAGACCCGTTTATACAACAAAATCAGAGAGGAGTTTAAAAAC
TGGGTATGCATACTTGCAGCCAATACCCAAAAAGTTAAAAATGTTATTCATGAAGAAGTT
GAAAAATATGAAAAGCAGTATCGAGGCAAGGAGCTTCTGGGATTTGTCAACTACAGGACG
TTTGAGACCATCGTGCACCAGTACATCCAGCAGCTGGTGGAGCCCGCCCTGAGCATGCTG
CAGAGAGCCGTAGAAATTGTCCAGCAAGCTTTCATTAACACAGCCAAAAAGCATTTTAGC
GAATTCTCCAACCTTAACCAAACAGCTCAGAGCAAGATTGAAGACATGAAACTGAAACAC
GCAGAAAAGGCAGAAACCATGGTCCAGCTTCAGTTCAGAATGGAGCAGATGGTTTTTTGT
CAAGATCAGATTTATAGTGGTGTTCTGAAGAAAGTCCGAGAAGAGATTTTTAACCCAATG
GGGAAGCCTTTACAGAAGATGAAGGGGGACTCTCATTTTTCCAGTGATGGGTCTTCAGTT
TCCTCCATTACCGAAATAGGTGTCCACCTGAATGCCTACTTCTTGGAAACCAGCAAACGT
CTCGCCAACCAGATCCCATTCATAATTCAGTATTTTATGCTCCGAGAGAACAGCGACTGG
TTGCAGAAAGCCATGATGCAGATACTGCAGGAAAAAGATCGCTATTCCTGGTTGCTTCAA
GAGCAGAGTGAGACCGCCACCAAGAGAAGAATCCTTAAGGAGAGAATCTACCGACTCACT
CAG
>dusty_titi_MxB
ATGTCTAAGGCCCACATGTCTCAGCCCTACCGAAAGAGAAATCAATTTTCTCCCCAACAC
TACCTGAAAAAAGAAATGAATTTCTTCCAGCAACAACCACCAGCATTTGGCATGGGACCA
CAACAAACGATGCCTGTCCCGAATTGGCAGTGGGCAGAGAAGGACGCCGCTTTCCTCGCC
AAGGACTTCAACTTCCTCAATTTGAACAATCAGCCACCACCGGGAAACGGGAGCCAACTA
AGAGCAGAGGGGCCGGAGAACAACCTGTACAGCCAGTATGAGGAGAAGGTGCGCCCCTGC
ATCGACCTCATCGACTCCCTGCGGGCTCTGGGCGTGGAGCAGGACCTGGCCCTGCCGGCC
ATCGCCGTCATCGGGGACCAGAGCTCGGGCAAGAGCTCTGTGCTGGAGGCGCTGTCGGGA
GTCGCCCTTCCCAGAGGCAGCGGAATCGTAACCAGGTGTCCGCTGGTGTTGAAACTGAAA
AAGCAGCCCCATAAGGCATGGGCCGGAAGGATCAGCTACCGGATGACTGAGCTACAGCTG
CAGGACCCCACCCAGGTGGAGAAGGAGATACACAAAGCCCAGAACATCATGGCCGGGAAT
GACCTAGGCATCAGCCATGAGCTCATCACCCTGGAGATCACCTCCTGTGATGTCCCAGAT
CTGACCATCATTGACCTTCCCGGCATTGCCAGGGTGGCTGTGGGCAACCAGCCCCGAGAC
ATCGGACTGCAGATCAAGGCTCTCATCAAGAAGTATATCCAGAGGCAGCAGACGATCAAC
TTGGTGGTGGTTCCCTGTAATGTGGACATTGCCACCACGGAGGCGCTGAGCATGGCCCAC
GAGGTGGACCCTGAGGGGGACAGGACCATAGGGATCCTGACCAAACCAGATCTAATGGAC
AAGGGCACCGAAAAAGGTGTCATGAATGTGGTACGGAACCTCACATACCCCCTCAAAAAG
GGCTACATGATCGTGAAGTGTCGGGGCCAGCAGGAGATCACCAATAACCTGAGCTTGGCA
GAGGCAACCAAGAAAGAAATGACATTCTTTCAAACACATCCGATTTTCAGAGTTCTCCTG
GAGGAAGGGTCAGCCACGGTTCCCCGACTGGCAGAAAGACTCACCACTGAACTCATCATG
CACATCCAAAAATCGCTCCCGTTGTTGGAAGAGCAAATAAAGGAGACCCACCAGAAGGCA
ACGGAGGAGCTGCGGCGCTGCGGGGCCGACATCCCCAGCCAGGAGGCCGACAAGATGTTC
TTTCTGATTGAGAAAATCAAGATGTTTAATCAGGACATCGAAAAGTTAGTAGAAGGAGAA
GAAGTTGTAAGGGAGAACGAGACCCGTTTATACAACAAAATCAGAGAGGAGTTTAAAAAC
TGGATATGCATACTTGCAGCCAATACCCAAAAAGTTAAAAATATTATTCATGAAGAAGTT
GAAAAATATGAAAAGCAGTATCGAGGCAAGGAGCTTCTGGGATTTGTCAACTACGGGACG
TTTGAGACCATCGTGCACCAGTACATCCAGCAGCTGGTGGAGCCCGCCCTGAGCATGCTC
CAGAAAGCCGTGGAAATTGTCCAGCAAGCTTTCATTAACATGGCTAAAAAGCATTTTAGC
GAATTCTCCAACCTTAACCAAACAGCTCAGAGCAAGATTGAAGACATAAAAATGAAACAC
GCAGAAAAGGCAGAAAGCATAATCCAACTTCAGTTCAGAATGGAGCAGATGGTTTTTTGT
CAAGATCAGATTTACAGTGTTGTTCTGAAGAAAGTCCGAGAAGAGATTTTTAACCCAGTG
GGGAAGCCTTTACAGAATATGAAGGGGGACTCTCATTTTTCCAGTGATGGGTCTTCAGTT
TCCTCCATTACCGAAATAGGTGTCCACCTGAATGCCTACTTCTTGGAGACCAGCAAACGT
CTCGCCAACCAGATCCCATTCATAGTTCAGTATTTTATGCTCCGAGAGAATGGTGACTGG
TTGCAGAAAGCCATGATGCAGATACTACAGGAAAAAGATCGCTATTCCTGGTTGCTTCAA
GAGCAGAGTGAGACCACCACCAAGAGAAGAATCCTTAAGGAGAGAATTTACCGGCTCACT
CAG
