# Supplementary material for: Evolutionary Analyses Suggest a Function of MxB Immunity Proteins Beyond Lentivirus Restriction
Source: PLoS Pathog. 2015 Dec 10;11(12):e1005304. doi: 10.1371/journal.ppat.1005304 (PMC4687636; doi:10.1371/journal.ppat.1005304)
Supplement: S2 Dataset — Fasta-formatted nucleotide alignment of primate MxA sequences with indel positions removed. This alignment was used for the analyses shown in S1B Fig. (FASTA) [file ppat.1005304.s009.fasta]

>human_MxA
ATGGTTCTTTCCGAAGTGGACATCGCAAAAGCTGATCCAGCTGCTGCATCCCACCCTCTA
TTACTGAATGGAGATGCTACTGTGGCCCAGAAAAATCCAGGCTCGGTGGCTGAGAACAAC
CTGTGCAGCCAGTATGAGGAGAAGGTGCGCCCCTGCATCGACCTCATTGACTCCCTGCGG
GCTCTAGGTGTGGAGCAGGACCTGGCCCTGCCAGCCATCGCCGTCATCGGGGACCAGAGC
TCGGGCAAGAGCTCCGTGTTGGAGGCACTGTCAGGAGTTGCCCTTCCCAGAGGCAGCGGG
ATCGTGACCAGATGCCCGCTGGTGCTGAAACTGAAGAAACTTGTGAACGATAAGTGGAGA
GGCAAGGTCAGTTACCAGGACTACGAGATTGAGATTTCGGATGCTTCAGAGGTAGAAAAG
GAAATTAATAAAGCCCAGAATGCCATCGCCGGGGAAGGAATGGGAATCAGTCATGAGCTA
ATCACCCTGGAGATCAGCTCCCGAGATGTCCCGGATCTGACTCTAATAGACCTTCCTGGC
ATAACCAGAGTGGCTGTGGGCAATCAGCCTGCTGACATTGGGTATAAGATCAAGACACTC
ATCAAGAAGTACATCCAGAGGCAGGAGACAATCAGCCTGGTGGTGGTCCCCAGTAATGTG
GACATTGCCACCACAGAGGCTCTCAGCATGGCCCAGGAGGTGGACCCCGAGGGAGACAGG
ACCATCGGAATCTTGACGAAGCCTGATCTGGTGGACAAAGGAACTGAAGACAAGGTTGTG
GACGTGGTGCGGAACCTCGTGTTCCACCTGAAGAAGGGTTACATGATTGTCAAGTGCCGG
GGCCAGCAGGAGATCCAGGACCAGCTGAGCCTGTCCGAAGCCCTGCAGAGAGAGAAGATC
TTCTTTGAGAACCACCCATATTTCAGGGATCTGCTGGAGGAAGGAAAGGCCACGGTTCCC
TGCCTGGCAGAAAAACTTACCAGCGAGCTCATCACACATATCTGTAAATCTCTGCCCCTG
TTAGAAAATCAAATCAAGGAGACTCACCAGAGAATAACAGAGGAGCTACAAAAGTATGGT
GTCGACATACCGGAAGACGAAAATGAAAAAATGTTCTTCCTGATAGATAAAATTAATGCC
TTTAATCAGGACATCACTGCTCTCATGCAAGGAGAGGAAACTGTAGGGGAGGAAGACATT
CGGCTGTTTACCAGACTCCGACACGAGTTCCACAAATGGAGTACAATAATTGAAAACAAT
TTTCAAGAAGGCCATAAAATTTTGAGTAGAAAAATCCAGAAATTTGAAAATCAGTATCGT
GGTAGAGAGCTGCCAGGCTTTGTGAATTACAGGACATTTGAGACAATCGTGAAACAGCAA
ATCAAGGCACTGGAAGAGCCGGCTGTGGATATGCTACACACCGTGACGGATATGGTCCGG
CTTGCTTTCACAGATGTTTCGATAAAAAATTTTGAAGAGTTTTTTAACCTCCACAGAACC
GCCAAGTCCAAAATTGAAGACATTAGAGCAGAACAAGAGAGAGAAGGTGAGAAGCTGATC
CGCCTCCACTTCCAGATGGAACAGATTGTCTACTGCCAGGACCAGGTATACAGGGGTGCA
TTGCAGAAGGTCAGAGAGAAGGAGCTGGAAGAAGAAAAGAAGAAGAAATCCTGGGATTTT
GGGGCTTTCCAATCCAGCTCGACAGACTCTTCCATGGAGGAGATCTTTCAGCACCTGATG
GCCTATCACCAGGAGGCCAGCAAGCGCATCTCCAGCCACATCCCTTTGATCATCCAGTTC
TTCATGCTCCAGACGTACGGCCAGCAGCTTCAGAAGGCCATGCTGCAGCTCCTGCAGGAC
AAGGACACCTACAGCTGGCTCCTGAAGGAGCGGAGCGACACCAGCGACAAGCGGAAGTTC
CTGAAGGAGCGGCTTGCACGGCTGACGCAGGCTCGGCGCCGGCTTGCCCAGTTCCCCGGT
>chimpanzee_MxA
ATGGTTGTTTCCGAAGTGGACATCGCAAAAGCTGATCCAGCTGCTGCATCCCACCCTCTA
TTACTGAATGGAGATGCTAATGTGGCCCAGAAAAATCCAGGCTCGGTGGCTGAGAACAAC
CTGTGCAGCCAGTATGAGGAGAAGGTGCGCCCCTGCATCGACCTCATTGACTCCCTGCGG
GCTCTAGGTGTGGAGCAGGACCTGGCCCTGCCAGCCATCGCCGTCATCGGGGACCAGAGC
TCGGGCAAGAGCTCTGTGTTGGAGGCACTGTCAGGAGTTGCCCTTCCCAGAGGCAGCGGG
ATCGTGACCAGATGCCCGCTGGTGCTGAAACTGAAGAAACTTGTGAACGATAAGTGGAGA
GGCAAGGTCAGTTACCAGGACTACGAGAATGAGATTTCGGATGCTTCAGAGGTAGAAAAG
GAAATTAATAAAGCCCAGAATGCCATCGCCGGGGAAGGAATGGGAATCAGTCATGAGCTA
ATCACCCTGGAGATCAGCTCCCGAGATGTCCCGGATCTGACTCTAATAGACCTTCCTGGG
ATAACCAGAGTGGCTGTGGGCAATCAGCCTGCTGACATTGGGTATAAGATCAAGACACTC
ATCAAGAAGTACATCCAGAGGCAGGAGACGATCAGCCTGGTGGTGGTCCCCAGTAATGTG
GACATCGCCACCACAGAGGCTCTCAGCATGGCCCAGGAGGTGGACCCCGAGGGAGACAGG
ACCATCGGAATCTTGACGAAGCCTGATCTGGTGGACAAAGGAACTGAAGACAAGGTTGTG
GACGTGGTACGGAACCTCGTGTTCCACCTGAAGAAGGGCTACATGATCGTCAAGTGCCGG
GGCCAGCAGGAGATCCAGGACCAGCTGAGCCTGTCCGAAGCCCTGCAGAGAGAGAAGATC
TTCTTTCAGGATCATCCATATTTCAGGGATCTGCTGGAGGAAGGAAAGGCCACGGTTCCC
TGCCTGGCAGAAAAACTTACCAGCGAGCTCATCACACACATCTGTAAATCTCTGCCCCTG
TTAGAAAATCAAATCAAGGAGAGTCACCAGAGAATAACAGAGGAGCTACAAAAGTATGGT
GTCGACATACCGGAGGATGAAAATGAAAAAATGTTCTTCCTGATAGATAAAGTTAATGCC
TTTAATCAGGACATCTCTGCTCTCATGCAAGGAGAGGAAACTGTAGGGGAGGAAGACATT
CGGCTGTTTACCAGACTCCGACACGAGTTCCACAAATGGAGTACAATAATTGAAAACAAT
TTTCAAGAAGGCCATAAAATTTTGAGTAGAAAAATCCAGAAATTTGAAAATCAGTATCGT
GGTAGAGAGCTGCCAGGCTTTGTGAATTACAGGACATTTGAGACAATCGTGGAACAGCAA
ATCAAGGCGCTGGAAGAGCCGGCTGTGGATATGCTACGCACCGTGACGGATATGGTCCGG
CTTGCTTTCACAGATGTTTCGATAAAAAATTTTGAAGAATTTTTTAACCTCCACAGAACC
ACCAAGTCCAAAATTGAAGACATTAGAGCAGAACAAGAGAGAGAAGGTGAGAAGCTGATC
CGCCTGCACTTCCAGATGGAACAGATTGTCTACTGCCAGGACCAGGTATACAGGGGTGCG
TTGCAGAAGGTCAGAGAGAAGGAGCTGGAAGAAGAAAAGAAGAAGAAATCCTGGGATTTT
GGGGCTTTCCAGTCCAGCTCGACAGACCCTTCCATGGAGGAGATCTTTCAGCACCTGATG
GCCTATCACCAGGAGGCCAGCAAGCGCATCTCCAGCCACATCCCTTTGATCATCCAGTTC
TTCATGCTCCAGACGTACGGCCAGCAGCTTCAGAAGGCCATGCTGCAGCTCCTGCAGGAC
AAGGACACCTACAGCTGGCTCCTGAAGGAGCGGAGCGACACCAGCGACAAGCGGAAGTTC
CTGAAGGAGCGGCTTGCACGGCTGACGCAGGCTCGGCGCCGGCTCGCCCAGTTCCCCGGT
>bonobo_MxA
ATGGTTGTTTCCGAAGTGGACATCGCAAAAGCTGATCCAGCTGCTGCATCCCACCCTCTA
TTACTGAATGGAGATGCTAATGTGGCCCAGAAAAATCCAGGCTCGGTGGCTGAGAACAAC
CTGTGCAGCCAGTATGAGGAGAAGGTGCGCCCCTGCATCGACCTCATTGACTCCCTGCGG
GCTCTAGGTGTGGAGCAGGACCTGGCCCTGCCAGCCATCGCCGTCATCGGGGACCAGAGC
TCGGGCAAGAGCTCCGTGTTGGAGGCACTGTCAGGAGTTGCCCTTCCCAGAGGCAGCGGG
ATCGTGACCAGATGCCCGCTGGTGCTGAAACTGAAGAAACTTGTGAACGATAAGTGGAGA
GGCAAGGTCAGTTACCAGGACTACGAGAATGAGATTTCGGATGCTTCAGAGGTAGAAAAG
GAAATTAATAAAGCCCAGAATGCCATCGCCGGGGAAGGAATGGGAATCAGTCATGAGCTA
ATCACCCTGGAGATCAGCTCCCGAGATGTCCCGGATCTGACTCTAATAGACCTTCCTGGG
ATAACCAGAGTGGCTGTGGGCAATCAGCCTGCTGACATTGGGTATAAGATCAAGACACTC
ATCAAGAAGTACATCCAGAGGCAGGAGACGATCAGCCTGGTGGTGGTCCCCAGTAATGTG
GACATCGCCACCACAGAGGCTCTCAGCATGGCCCAGGAGGTGGACCCCGAGGGAGACAGG
ACCATCGGAATCTTGACGAAGCCTGATCTGGTGGACAAAGGAACTGAAGACAAGGTTGTG
GACGTGGTGCGGAACCTCGTGTTCCACCTGAAGAAGGGCTACATGATCGTCAAGTGCCGG
GGCCAGCAGGAGATCCAGGACCAGCTGAGCCTGTCCGAAGCCCTGCAGAGAGAGAAGATC
TTCTTTCAGGATCACCCATATTTCAGGGATCTGCTGGGGGAAGGAAAGGCCACGGTTCCC
TGCCTGGCAGAAAAACTTACCAGCGAGCTCATCACACACATCTGTAAATCTCTGCCCCTG
TTAGAAAATCAAATCAAGGAGAGTCACCAGAGAATAACAGAGGAGCTACAAAAGTATGGT
GTCGACATACCGGAAGATGAAAATGAAAAAATGTTCTTCCTGATAGATAAAGTTAATGCC
TTTAATCAGGACATCTCTGCTCTCATGCAAGGAGAGGAAACTGTAGGGGAGGAAGACATT
CGGCTGTTTACCAGACTCCGACACGAGTTCCACAAATGGAGTACAATAATTGAAAACAAT
TTTCAAGAAGGCCATAAAATTTTGAGTAGAAAAATCCAGAAATTTGAAAATCAGTATCGT
GGTAGAGAGCTGCCGGGCTTTGTGAATTACAGGACATTTGAGACAATCGTGAAACAGCAA
ATCAAGGCGCTGGAAGAGCCGGCTGTGGATATGCTACACACCGTGACGGATATGGTCCGG
CTTGCTTTCACAGATGTTTCGATAAAAAATTTTGAAGAATTTTTTAACCTCCACAGAACC
ACCAAGTCCAAAATTGAAGACATTAGAGCAGAACAAGAGAGAGAAGGTGAGAAGCTGATC
CGCCTGCACTTCCAGATGGAACAGATTGTCTACTGCCAGGACCAGGTATACAGGGGTGCG
TTGCAGAAGGTCAGAGAGAAGGAGCTGGAAGAAGAAAAGAAGAAGAAATCCTGGGATTTT
GGGGCTTTCCAGTCCAGCTCGACAGACCCTTCCATGGAGGAGATCTTTCAGCACCTGATG
GCCTATCACCAGGAGGCCAGCAAGCGCATCTCCAGCCACATCCCTTTGATCATCCAGTTC
TTCATGCTCCAGACGTACGGCCAGCAGCTTCAGAAGGCCATGCTGCAGCTCCTGCAGGAC
AAGGACACCTACAGCTGGCTCCTGAAGGAGCGGAGCGACACCAGCGACAAGCGGAAGTTC
CTGAAGGAGCGGCTTGCACGGCTGACGCAGGCTCGGCGCCGGCTCGCCCAGTTCCCCGGT
>gorilla_MxA
ATGGTTGTTTCCGAAGTGGACATCGCAAAAGCTGATCCAGCTGCTGCATCCCACCCTCTA
TTACTGAATGGAGATGCTAATGTGGCCCAGAAAAATCCAGGCTTGGTGGCTGAGAACAAC
CTGTGCAGCCAGTATGAGGAGAAGGTGCGCCCCTGCATCGACCTCATTGACTCCCTGCGG
GCTCTAGGTGTGGAGCAGGACCTGGCCCTGCCAGCCATCGCCGTCATTGGGGACCAGAGC
TCGGGCAAGAGCTCCGTGTTGGAGGCACTGTCAGGAGTTGCCCTTCCCAGAGGCAGCGGG
ATCGTGACCAGATGTCCGCTGGTGCTGAAACTGAAGAAACTTGTGAATGATAAGTGGAGA
GGCAAGGTCAGTTACCAGGACTACGAGATTGAGATTTCGGATGCTTCAGAGGTAGAAAAG
GAAATTAATAAAGCCCAGAATACCATCGCCGGGGAAGGAATGGGAATCAGTCATGAGCTA
ATCACCCTGGAGGTCAGCTCCCGAGATGTCCCGGATCTGACTCTAATAGACCTTCCTGGG
ATAACCAGAGTGGCTGTGGGCAATCAGCCTGCTGACATTGGGTATAAGATCAAGACACTC
ATCAAGAAGTACATCCAGAGGCAGGAGACGATCAGCCTGGTGGTGGTCCCCAGTAATGTG
GACATCGCCACCACAGAGGCTCTCAGCATGGCCCAGGAGGTGGACCCCGAGGGAGACAGG
ACCATCGGAATCTTGACGAAGCCTGATCTGGTGGACAGAGGAACTGAAGACAAGGTTGTG
GACGTGGTGCGGAACCTCGTGTTCCACCTGAAGAAGGGCTACATGATCGTCAAGTGCCGG
GGCCAGCAGGAGATCCAGGACCAGCTGAGCCTGTCCGAAGCCCTGCAGAGAGAGAAGATC
TTCTTTCAGGACCACCCATATTTCAGGGATCTGCTGGAGGAAGGAAAGGCCACGGTTCCC
TGCCTGGCAGAAAAACTTACCAGCGAGCTCATCACACATATCTGTAAATCTCTGCCCCTG
TTAGAAAATCAAATCAAGGAGAGTCACCAGAGAATAACAGAGGAGCTACAAAAGTATGGT
GTCGACATACCGGAAGATGAAAATGAAAAAATGTTCTTCCTGATAGATAAAATTAATGCC
TTTAATCAGGATATCACTGCTCTCATGCAAGGAGAGGAAACTGTAGGGGAGGAAGACATT
CGGCTGTTTACCAGACTCCGACACGAGTTTCACAAATGGAGTACAATAATTGAAAACAAT
TTTCAAGAAGGCCATAAAATTTTGAGTAGAAAAATCCAGAAATTTGAAAATCAGTATCGT
GGTAGAGAGCTGCCAGGCTTTGTGAATTACAGGACATTTGAGACAATCGTGAAACAGCAA
ATCAAGGCGCTGGAAGAGCCGGCTGTGGATATGCTACACACCGTGGCGGATATGGTCCGG
CTTGCTTTCACAGATGTTTCAATAAAAAATTTTGAAGAATTTTTTAACCTCCACAGAACC
GCCAAGTCCAAAATTGAAGACATTAGAGCAGAACAAGAGAGAGAAGGTGAGAAGCTGATC
CGCCTCCACTTCCAGATGGAACAGATTGTCTACTGCCAGGACCATGTATACAGGGGTGCG
TTGCAGAAGGTCAGAGAGAAGGAGCTGGAAGAAGAAAAGAAGAAGAAATCCTGGGATTTT
GGGGCTTTCCAGTCCAGCTCGACAGACTCTTCCATGGAGGAGATCTTTCAGCACCTGATG
GCCTATCACCAGGAGGCCAGCAAGCGCATCTCCAGCCACATCCCTTTGATCATCCAGTTC
TTCATGCTCCAGACGTATGGCCAGCAGCTTCAGAAGGCCATGCTGCAGCTCCTGCAGGAC
AAGGACACCTACAGCTGGCTCCTGAAGGAGCGGAGCGACACCAGCGACAAGCGGAAGTTC
CTGAAGGAGCGGCTTGCACGGCTGACGCAGGCTCGGCGCCGGCTTGCCCAGTTCCCCGGT
>orangutan_MxA
ATGGTTGTTTCCGAAGTGGACATCGCAAAAGCTGATCCAGCTGCTGCCTCCCACCCTGTA
TTACTGAATGGAGATGCTAACGTGGCCCAGAAAAATCTGGGCTCGGTGGCTGAGAACAAT
CTGTGCAGCCAGTACGAGGAGAAGGTGCGCCCCTGCATCGACCTCATTGACTCCTTGCGG
GCTCTGGGTGTGGAGCAGGACCTGGCCCTGCCAGCCATCGCCGTCATCGGGGACCAGAGC
TCGGGCAAGAGCTCTGTGTTGGAGGCACTGTCAGGAGTTGCCCTTCCCAGAGGCAGCGGG
ATCGTGACCAGATGCCCGCTGGTGCTGAAACTGAAGAAACTTGTGAACGATAAGTGGAGA
GGCAAGGTCAGTTACCAGGACTACGAGATTGAGATTTCGGATGCTTCAGAGGTAGAAAAG
GAAATTAATAAAGCCCAGAATACCATCGCCGGGGAAGGAATGGGAATCAGTCATGAGCTA
ATCACCCTGGAGATCAGCTCCCGAGATGTCCCGGATCTGACTCTAATAGACCTTCCCGGG
ATAACCAGAGTGGCTGTGGGCAATCAGCCTGCTGACATTGGGTATAAGATCAAGACACTC
ATCAAGAAGTACATCCAGAGGCAGGAAACGATCAGCCTGGTGGTGGTCCCCAGTAATGTG
GACATCGCCACCACAGAGGCTCTGAGCATGGCCCAGGAGGTGGACCCCGAGGGAGACAGG
ACCATCGGAATCTTGACGAAGCCTGATCTGGTGGACAAAGGAACTGAAGACAAGGTTGTG
GATGTGGTGCGGAACCTCGTGTTCCACCTGAAGAAGGGCTACATGATCGTCAAGTGCCGG
GGCCAGCAGGAGATCCAGGACCAGCTGAGCCTGTCCGAAGCCCTGCAGAGAGAGAAGATC
TTCTTTGAGGACCACCCATATTTCAGGGATCTGCTGGAGGAAGGAAAGGCCACAGTTCCC
TGCCTGGCAGAAAAACTTACCAGCGAGCTCATCACACACATCTGTAAATCTCTGCCCCTG
TTAGAAAATCAAATCAAGGAGAGTCACCAGAGAATAACAGAGGAGCTACAAAAGTATGGT
GTCAACGTACCAGAAGATGAAAATGAAAAAATGTTCTTCCTGATAGATAAAATTAATGCC
TTTAATCAGGACATCACTGCTCTCATACAAGGAGAGGAAACTGTAGGGGAGGAAGACATT
CGGCTGTTTACCAGACTCCGACACGAGTTCCACAAATGGAGTATAATAATTGAAAACAAT
TTTCAAGAAGGCCATAAAATTTTGAGTAGAAAAATCCAGAAATTTGAAAATCAGTATCGT
GGTAGAGAGCTGCCAGGCTTTGTGAATTACAGGACATTTGAGACAATCGTGAAACAGCAA
ATCAAGGCGCTGGAAGAGCCGGCTGTGGATATGCTACACACCGTGACGGATATGGTCCGG
CTTGCTTTCACAGATGTTTCGATAAAAAATTTTGAAGAATTTTTTAACCTCCACAGAACC
GCCAAGTCCAAAATCGAAGACATTAGAGCGGAACAAGAGAGAGAAGGTGAGAAGCTGATC
CGCCTCCACTTCCAGATGGAGCAGATTGTCTACTGCCAGGACCAGGTATACAGGGGTGCG
TTGCAGAAGGTCAGAGAGAAGGAGCTGGAAGAAGAAAAGAAGAAGAAATCCTGGGATTTT
GGGGCTTTCCAGTCCAGCTCGACAGACTCTTCCATGGAGGAGATCTTTCAGCACCTGATG
GCCTATCACCAGGAGGCCAGCAAGCGCATCTCCAGCCACATCCCTTTGATCATCCAGTTC
TTCATGCTCCAGACGTACGGCCAGCAGCTTCAGAAGGCCATGCTGCAGCTCCTGCAGGAC
AAGGACACCTACAGCTGGCTCCTGAAGGAGCGGAGCGACACCAGCGACAAGCGGAAGTTC
CTGAAGGAGCGGCTTGCACGGCTGACGCAGGCTCGGCGCCGGCTCGCCCAGTTCCCCGGT
>agile_gibbon_MxA
ATGGTTGTTTCCGAAGTGGACATCGCAAAAGCTGATCCAGCTGCTGCATCCCACCCTCTA
TTACTGAATGGAGATGATAACGTGGCCCAGAAAAATCCGCGCTTGGTGGCTGAGAACAAC
CTGTGCAGCCAGTACGAGGAGAAGGTGCGCCCCTGCATCGACCTCATTGACTCCCTGCGG
GCTCTGGGTGTGGAGCAGGACCTGGCCCTGCCAGCCATCGCCGTCATCGGGGACCAGAGC
TCGGGCAAGAGCTCCGTGTTGGAGGCACTGTCAGGAGTTGCCCTACCCAGAGGCAGCGGG
ATCGTGACCAGATGCCCGCTGGTGCTGAAACTGAAGAAACTTGTGAACGATAAGTGGAGA
GGCAAGGTCAGTTACCAGGACTACGAGATTGAGATTTCGGATGCTTCAGAGGTAGAAAAG
GAAATTAATAAAGCCCAGAATACCATTGCCGGGGAAGGAATGGGAATCAGTCATGAGCTA
ATCACCCTGGAGATCAGCTCCCAAGATGTCCCGGATCTGACTCTAATAGACCTCCCTGGG
ATAACCAGAGTGGCTGTGGGCAATCAGCCTGCTGACATTGGGTATAAGATCAAGACACTC
ATCAAGAAGTACATCCAGAGGCAGGAGACAATCAGCCTGGTGGTGGTCCCCAGTAATGTG
GACATCGCCACCACAGAGGCTCTGAGCATGGCCCAGGAGGTGGACCCTGAGGGAGACAGG
ACCATCGGAATCTTGACGAAGCCTGACCTGGTGGACAAAGGAACTGAAGACAAGATTGTG
GATGTGGTGCGGAACCTCGTGTTCCACCTGAAGAAGGGCTACATGATCGTCAAGTGCCGG
GGCCAGCAGGAGATCCAGGACCAGCTAAGCCTGTCCGAAGCCCTGCAGAGAGAGAAGATC
TTCTTTGAGGACCACCCATATTTCAGGGATCTGCTGGAGGAAGGAAAGGCCACGGTTCCC
TGCCTGGCAGAAAAACTTACCAGCGAGCTCATCGCACACATCTGTAAATCTCTGCCCCTG
TTAGAAAGTCAAATCAAGGAGAGTCACCAGACAATAACAGAGGAGCTACAAAAGTATGGT
GTCGACATCCCGGAAGATGAAAATGAAAAAATGTTCTTCCTGATAGATAAAATTAATGCC
TTTAATCAGGACATCACTGCTCTCATACAAGGAGAGGAAACTGTAGGAGAGGAAGACATT
CGGCTGTTTACCAGACTCCGACACGAGTTCCACAAATGGAGTACAATAATTGAAAACAAT
TTTCAAGAAGGCCATAAAATTTTGAGTAGAAAAATCCAGAAATTTGAAAATCAGTATCGT
GGTAGAGAGCTGCCAGGCTTTGTGAATTTCAGGACATTTGAGACAATCATGAAACAGCAA
ATCAAGGCGCTGGAAGAGCCGGCTGTGGATATGCTACACACCGTGACGGATATGGTCCGG
CTTGCTTTCACAGATGTTTCGATAAAAAATTTTGAAGAATTTTTTAACCTCCACAGAACC
GCCAAGTTCAAAATCGAAGACATTAGAGCAGAACAAGAGAGAGAAGGTGAGAAGCTGATC
CGCCTCCACTTCCAGATGGAGCAGATTGTCTACTGCCAGGACCAGGTATACAGGGGTGCG
TTGCAGAAGGTCAGAGAGAAGGAGATGGAAGAAGAAAAGAAGAAGAAACCCTGGGATTTG
GGGGTTTTCCAGTCCAGCTCGACAGACGCTTCCATGGAGGAGCTCTTTCAGCACCTGATG
GCCTATCACCAGGAGGCCAGCAAGCGCATCTCCAGCCACATCCCTTTGATCATCCAGTTC
TTCATGCTGCAGACGTACGGCCAGCAGCTTCAGAAGGCCATGCTGCAGCTCCTGCAGGAC
AAGGACACCTACAGCTGGCTTCTGAAGGAGCGGAGCGACACCAGCGACAAGCGGAAGTTC
CTGAAGGAGCGGCTTGCACGGCTGACGCAGGCTCGGCGCCGGCTCGCCCAGTTCCCCGGT
>siamang_MxA
ATGGTTGTTTCCGAAGTGGACATCGCAAAAGCTGATCCAGCTGCTGCATCCCACCCTCTA
TTACTGAATGGAGATGATAATGTGGCCCAGAAAAATCCGCGCTTGGTGGCTGAGAACAAC
CTGTGCAGCCAGTACGAGGAGAAGGTGCGCCCCTGCATCGACCTCATTGACTCCCTGCGG
GCTCTGGGTGTGGAGCAGGACCTGGCCCTGCCAGCCATCGCCGTCATTGGGGACCAGAGC
TCGGGCAAGAGCTCCGTGTTGGAGGCACTGTCGGGAGTTGCCCTACCCAGAGGCAGCGGG
ATCGTGACCAGATGCCCGCTGGTGCTGAAACTGAAGAAACTTGTGAACGATAAGTGGAGA
GGCAAGGTCAGTTACCAGGACTACGAGATTGAGATTTCGGATGCTTCAGAGGTAGAAAAG
GAAATTAATAAAGCCCAGAATACCATTGCCGGGGAAGGAATGGGAATCAGTCATGAGCTA
ATCACCCTGGAGATCAGCTCCCAAGATGTCCCGGATCTGACTCTAATAGACCTCCCTGGG
ATAACCAGAGTGGCTGTGGGCAATCAGCCTGCTGACATTGGGTATAAGATCAAGACACTC
ATCAAGAAGTACATCCAGAGGCAGGAGACGATCAGCCTGGTGGTGGTCCCCAGTAATGTG
GACATCGCCACCACAGAGGCTCTGAGCATGGCCCAGGAGGTGGACCCCGAGGGAGACAGG
ACCATCGGAATCTTGACGAAGCCTGACCTGGTGGACAAAGGAACTGAAGACAAGATTGTG
GATGTGGTGCGGAACCTCGTGTTCCACCTGAAGAAGGGCTACATGATCGTCAAGTGCCGG
GGCCAGCAGGAGATCCAGGACCAGCTAAGCCTGTCCGAAGCCCTGCAGAGAGAGAAGATC
TTCTTTGAGGACCACCCATATTTCAGGGATCTGCTGGAGGAAGGAAAGGCCACGGTTCCC
TGCCTGGCAGAAAAACTTACCAGCGAGCTCATCGCACACATCTGTAAATCTCTGCCCCTG
TTAGAAAGTCAAATCAAGGAGAGTCACCAGACAATAACAGAGGAGCTACAAAAGTATGGT
GTCGACATCCCGGAAGATGAAAATGAAAAAATGTTCTTCCTGATAGATAAAATTAATGCC
TTTAATCAGGACATCACTGCTCTCATACAAGGAGAGGAAACTGTAGGAGAGGAAGACATT
CGGCTGTTTACCAGACTCCGACACGAGTTCCACAAATGGAGTACAATAATTGAAAACAAT
TTTCAAGAAGGCCATAAAATTTTGAGTAGAAAAATCCAGAAATTTGAAAATCAGTATCGT
GGTAGAGAGCTGCCAGGCTTTGTGAATTTCAGGACATTTGAGACAATCATGAAACAGCAA
ATCAAGGCGCTGGAAGAGCCGGCTGTGGATATGCTACACACCGTGACGGATATGGTCCGG
CTTGCTTTCACAGATGTTTCAATAAAAAATTTTGAAGAATTTTTTAACCTCCACAGAACC
GCCAAGTTCAAAATCGAAGACATTAGAGCAGAACAAGAGAGAGAAGGTGAGAAGCTGATC
CGCCTCCACTTCCAGATGGAGCAGATTGTCTACTGCCAGGACCAGGTATACAGGGGTGCA
TTGCAGAAGGTCAGAGAGAAGGAGATGGAAGAAGAAAAGAAGAAGAAACCCTGGGATTTG
GGGGTTTTCCAGTCCAGCTCGACAGACGCTTCCATGGAGGAGCTCTTTCAGCACCTGATG
GCCTATCACCAGGAGGCCAGCAAGCGCATCTCCAGCCACATCCCTTTGATCATCCAGTTC
TTCATGCTCCAGACGTACGGCCAGCAGCTTCAGAAGGCCATGCTGCAGCTCCTGCAGGAC
AAGGACACCTACAGCTGGCTTCTGAAGGAGCGGAGCGACACCAGCGACAAGCGGAAGTTC
CTGAAGGAGCGGCTTGCACGGCTGACGCAGGCTCGGCGCCGGCTCGCCCAGTTCCCCGGT
>white_cheeked_gibbon_MxA
ATGGTTCTTTCCGAAGTGGACATCGCAAAAGCTGATCCAGCTGCTGCATCCCACCCTCTA
TTACTGAATGGAGATGATAACGTGGCCCAGAAAAATCCGCGCTTGGTGGCTGAGAACAAC
CTGTGCAGCCAGTACGAGGAGAAGGTGCGCCCCTGCATCGACCTCATTGACTCCCTGCGG
GCTCTGGGTGTGGAGCAGGACCTGGCCCTGCCAGCCATCGCCGTCATCGGGGACCAGAGC
TCGGGCAAGAGCTCCGTGTTGGAGGCACTGTCAGGAGTTGCCCTACCCAGAGGCAGCGGG
ATCGTGACCAGATGCCCGCTGGTGCTGAAACTGAAGAAACTTGTGAACGATAAGTGGAGA
GGCAAGGTCAGTTACCAGGACTACGAGATTGAGATTTCGGATGCTTCAGAGGTAGAAAAG
GAAATTAATAAAGCCCAGAATACCATTGCCGGGGAAGGAATGGGAATCAGTCATGAGCTA
ATCACCCTGGAGATCAGCTCCCAAGATGTCCCGGATCTGACTCTAATAGACCTCCCTGGG
ATAACCAGAGTGGCTGTGGGCAATCAGCCTGCTGACATTGGGTATAAGATCAAGACACTC
ATCAAGAAGTACATCCAGAGGCAGGAGACGATCAGCCTGGTGGTGGTCCCCAGTAATGTG
GACATCGCCACCACAGAGGCTCTGAGCATGGCCCAGGAGGTGGACCCCGAGGGAGACAGG
ACCATCGGAATCTTGACGAAGCCTGACCTGGTGGACAAAGGAACTGAAGACAAAGTTGTG
GATGTGGTGCGGAACCTCGTGTTCCACCTGAAGAAGGGCTACATGATCGTCAAGTGCCGG
GGCCAGCAGGAGATCCAGGACCAGCTAAGCCTGTCCGAAGCCCTGCAGAGAGAGAAGGTC
TTCTTTGAGGACCACCCATATTTCAGGGATCTGCTGGAGGAAGGAAAGGCCACGGTCCCC
TGCCTGGCAGAAAAACTTACCAGCGAGCTCATCACACACATCTGTAAATCTCTGCCCCTG
TTAGAAGGTCAAATCAAGGAGAGTCACCAGACAATAACAGAGGAGCTACAAAAGTATGGT
GTCGACATCCCGGAAGATGAAAATGAAAAAATGTTCTTCCTGATAGATAAAATTAATGCC
TTTAATCAGGACATCACCGCTCTCATACAAGGAGGGGAAACTGTAGGAGAGGAAGACATT
CGGCTGTTTACCAGACTCCGACACGAGTTCCACAAATGGAGTACAATAATTGAAAACAAT
TTTCAAGAAGGCCATAAAATTTTGAGTAGAAAAATCCAGAAATTTGAAAATCAGTATCGT
GGTAGAGAGCTGCCAGGCTTTGTGAATTTCAGGACATTTGAGACAATCGTGAAACAGCAA
ATCAAGGCGCTGGAAGAGCCGGCTGTGGATATGCTACACACCGTGACGGATATGGTCCGG
CTTGCTTTCACAGATGTTTCGATAAAAAATTTTGAAGAATTTTTTAACCTCCACAGAACC
GCCAAGTCCAAAATTGAAGACATTAGAGCAGAACAAGAGAGAGAAGGTGAGAAGCTGATC
CGCCTCCACTTCCAGATGGAGCAGATTGTCTACTGCCAGGACCAGGTATATAGGGGTGCG
TTGCAGAAGGTCAGAGAGAAGGAGATGGAAGAAGAAAAGAAGAAGAAACCCTGGGATTTG
GGGGTTTTCCAGTCCAGCTCGACAGACGCTTCCATGGAGGAGCTCTTTCAGCACCTGATG
GCCTATCACCAGGAGGCCAGCAAGCGCATCTCCAGCCACATCCCTTTGATCATCCAGTTC
TTCATGCTCCAGACGTACGGCCAGCAGCTTCAGAAGGCCATGCTGCAGCTCCTGCAGGAC
AAGGACACCTACAGCTGGCTTCTGAAGGAGCGGAGCGACACCAGCGACAAGCGGAAGTTC
CTGAAGGAGCGGCTTGCACGGCTGACGCAGGCTCGGCGCCGGCTCGCCCAGTTCCCCGGT
>rhesus_macaque_MxA
ATGGTTCTTTCTGAAGTGGACATTGTAAAAGCTGATCCAGCTGCTGCATCCCAACCTCTA
TTACTGAATGGAGATGCTGACGTGGCCCAGAAAAGTCCGGGCTCGGTGGCTGAGAACAAC
CTGTGCAGCCAGTACGAGGAGAAGGTGCGCCCCTGCATCGACCTCATCGACTCCCTGCGG
GCTCTGGGTGTGGAGCAGGACCTGGCCCTGCCGGCCATCGCCGTCATCGGGGACCAGAGC
TCGGGCAAGAGCTCTGTGTTGGAGGCACTGTCAGGAGTTGCCCTTCCCAGAGGCAGTGGG
ATCGTGACTAGATGCCCGCTGGTGCTGAAACTGAAGAAACTTGTGAACGATGAGTGGAGA
GGCAAGGTCAGTTACCAGGACTACGAGATTGAGATTTTGGATGCTTCAGAGGTAGAAAAG
GAAATTAATAAAGCCCAGAATACCATCGCCGGGGAAGGAATGGGAATCAGTCATGAGCTA
ATTACCCTGGAGATCAGCTCCCGAGATGTCCCAGATCTGACTCTAATAGACCTTCCTGGG
ATAACCAGAGTGGCTGTGGGCAATCAACCTCCTGACATTGGGTATAAGATCAAGACACTC
ATCAGGAAGTACATCCAGAGGCAGGAGACGATCAACCTGGTGGTGGTCCCCAGTAACGTG
GACATCGCCACCACAGAGGCGCTGAGCATGGCCCAGGAGGTGGACCCCGAGGGAGACAGG
ACCATCGGAATCTTGACGAAGCCTGATCTGGTGGACAAAGGAACTGAAGACAAGGTTGTG
GATGTGGTGCGGAACCTCGTGTTCCACCTGAAGAAGGGCTACATGATCGTCAAGTGCCGC
GGCCAGCAGGAGATCCAGGACCAGCTGAGCCTGTCCGAAGCCCTGCAGAGAGAGAAGATC
TTCTTTGAGGACCACCCACATTTCAGGGATCTGCTGGAGGAAGGCAAGGCCACGATTCCC
TGCCTGGCAGAGAAACTTACCAGCGAGCTCATCGCACACATCTGTAAATCTCTGCCGCTG
TTAGAAAATCAAATCAAGGAGAGTCACCAGGGAATAACAGAGGAGCTACAAAAGTATGGT
GTCGACATACCAGAAGATGAAAATGAAAAAATGTTCTTTCTGATAGACAAAATTAATGCC
TTTAATCAGGACATCACTGCTCTCATACAAGGGGAGGAAACTGTAGGGGAAGATGACAGC
CGACTGTTTACCAGACTCCGACGTGAGTTCCACAAATGGGGTATAATAATTGAAAACAAT
TTGCAAGAAGGCCATAAAATTACGAGTAGAAAAATGCAGAAATTTGAAAATCAGTATCGT
GGTAGAGAGCTGCCAGGCTTTGTGAATTACAGGACATTTGAGACAATCGTAAAACAGCAA
ATCAAGGCACTGGAAGAGCCAGCTGTGAATATGCTACACACTGTGACGGATATGGTCCGG
CTTGCTTTCACAGATGTTTCAATGAAAAATTTTGAAGAACTTTTTAACCTCCACAGAACC
GCCAAGTCCAAAATCGAAGACATTAGAACAGAACAAGAGAGAGAAGGCGAGAAGCTGATC
CGCCTCCACTTCCAGATGGAGCAGATTGTCTACTGCCAGGACCAGGTGTACAGGGGTGCA
TTGCAGAAGGTCAGAGAGAAGGAGCTGGAAGAAGAAAAGAAGAAGAAATCCTGGGATATA
GGGACTTTCCAGCCCTCCTCGACAGAATCTTCCATGGAGGAGATCTTTCAGCACCTGATG
GCCTATCACCAGGAGGCCAGCAAGCGCATCTCCAGCCACATCCCTTTGGTCATCCAGTTC
TTCATGCTCCAGATGTATGGCCAGCAGCTTCAGAAGGCCATGCTGCAGCTCCTGCAGGAC
AAGGACACCTATAGCTGGCTCCTGAAGGAGCGGAGCGACACCAGCGACAAGCGGAAGTTC
CTGAAGGAGAGACTTGCACGGCTGACGCAAGCTCGGCGCCGGCTCGCCCAGTTCCCTGGC
>Philippine_cynomologus_monkey_MxA
ATGGTTGTTTCCGAAGTGGACATTGTAAAAGCTGATCCAGCTGCTGCATCCCAACCTCTA
TTACTGAATGGAGATGCTGACGTGGCCCAGAAAAGTCCGGGCTCGGTGGCTGAGAACAAC
CTGTGCAGCCAGTACGAGGAGAAGGTGCGCCCCTGCATCGACCTCATCGACTCCCTGCGG
GCTCTGGGTGTGGAACAGGACCTGGCCCTGCCAGCCATCGCCGTCATCGGGGACCAGAGC
TCGGGCAAGAGCTCTGTGTTGGAGGCACTGTCAGGAGTTGCCCTTCCCAGAGGCAGTGGG
ATCGTGACTAGATGCCCGCTGGTGCTGAAACTGAAGAAACTTGTGAACGATGAGTGGAGA
GGCAAGGTCAGTTACCAGGACTACGAGATTGAGATTTTGGATGCTTCAGAGGTAGAAAAG
GAAATTAATAAAGCCCAGAATACCATCGCCGGGGAAGGAATGGGAATCAGTCATGAGCTA
ATTACCCTGGAGATCAGCTCCCGAGATGTCCCAGATCTGACTCTAATAGACCTTCCTGGG
ATAACCAGAGTGGCTGTGGGCAATCAACCTCCTGACATTGGGTATAAGATCAAGACACTC
ATCAGGAAGTACATCCAGAGGCAGGAGACGATCAACCTGGTGGTGGTCCCCAGTAACGTG
GACATCGCCACCACAGAGGCGCTGAGCATGGCCCAGGAGGTGGACCCCGAGGGAGACAGG
ACCATCGGAATCTTGACGAAGCCTGATCTGGTGGACAAAGGAACTGAAGACAAGGTTGTG
GATGTGGTGCGGAACCTCGTGTTCCACCTGAAGAAGGGCTACATGATCGTCAAGTGCCGC
GGCCAGCAGGAGATCCAGGACCAGCTGAGCCTGTCCGAAGCCCTGCAGAGAGAGAAGATC
TTCTTTGAGGACCACCCACATTTCAGGGATCTGCTGGAGGAAGGCAAGGCCACGATTCCC
TGCCTGGCAGAGAAACTTACCAGCGAGCTCGTCGCACACATCTGTAAATCTCTGCCGCTG
TTAGAAAATCAAATCAAGGAGAGTCACCAGGGAATAACAGAGGAGCTACAAAAGTATGGT
GTCGACATACCGGAAGATGAAAATGAAAAAATGTTCTTTCTGATAGACAAAATTAATGCC
TTTAATCAGGACATCACTGCTCTCATACAAGGGGAGGAAACTGTAGGGGAAGATGACAGC
CGACTGTTTACCAGACTCCGACGTGAGTTCCACAAATGGGGTATAATAACTGAAAACAAT
TTGCAAGAAGGCCATAAAATTACGAGTAGAAAAATGCAGAAATTTGAAAATCAGTATCGT
GGTAGAGAGCTGCCAGGCTTTGTGAATTACAGGACATTTGAGACAATCGTAAAACAGCAA
ATCAAGGCACTGGAAGAGCCAGCTGTGAATATGCTACACACTGTGACGGATATGGTCCGG
CTTGCTTTCACAGATGTTTCAATGAAAAATTTTGAAGAACTTTTTAACCTCCACAGAACC
GCCAAGTCCAAAATCGAAGACATTAGAACAGAACAAGAGAGAGAAGGCGAGAAGCTGATC
CGCCTCCACTTCCAGATGGAGCAGATTGTCTACTGCCAGGACCAGGTGTACAGGGGTGCA
TTGCAGAAGGTCAGAGAGAAGGAGCTGGAAGAAGAAAAGAAGAAGAAATCCTGGGATGTA
GGGACTTTCCAGCCCTCCTCGACAGAATCTTCCATGGAGGAGATCTTTCAGCACCTGATG
GCCTATCACCAGGAGGCTAGCAAGCGCATCTCCAGCCACATCCCTTTGATCATCCAGTTC
TTCATGCTCCAGACGTATGGCCAGCAGCTTCAGAAGGCCATGCTGCAGCTCCTGCAGGAC
AAGGACACCTATAGCTGGCTCCTGAAGGAGCGGAGCGACACCAGCGACAAGCGGAAGTTC
CTGAAGGAGAGACTTGCACGGCTGACGCAAGCTCGGCGCCGGCTCGCCCAGTTCCCCGGT
>Barbary_macaque_MxA
ATGGTTGTTTCCGAAGTGGACATTGTAAAAGCTGATCCAGCTGCTGCATCCCAACCTCTA
TTACTGAATGGAGATGCTGACGTGGCCCAGAAAAGTCCGGGCTCGGTGGCTGAGAACAAC
CTGTGCAGCCAGTATGAGGAGAAGGTGCGCCCCTGCATCGACCTCATCGACTCCCTGCGG
GCTCTGGGTGTGGAGCAGGACCTGGCCCTGCCGGCCATCGCCGTCATCGGGGACCAGAGC
TCGGGCAAGAGCTCTGTGTTGGAGGCACTGTCAGGAGTTGCCCTTCCCAGAGGCAGTGGG
ATCGTGACTAGATGCCCGCTGGTGCTGAAACTGAAGAAACTTGTGAACGATGAGTGGAGA
GGCAAGGTCAGTTACCAGGACTACGAGATTGAGATTTTGGATGCTTCAGAGGTAGAAGAG
GAAATTAATAAAGCCCAGAATACCATCGCCGGGGAAGGAATGGGAATCAGTCATGAGCTA
ATTACCCTGGAGATCAGCTCCCGAGATGTCCCAGATCTGACTCTAATAGACCTTCCTGGG
ATAACCAGAGTGGCTGTGGGCAATCAACCTCCTGACATTGGGTATAAGATCAAGACACTC
ATCAGGAAGTACATCCAGAGGCAGGAGACGATCAACCTGGTGGTGGTCCCCAGTAATGTG
GACATCGCCACCACAGAGGCACTGAGCATGGCCCAGGAGGTGGACCCCGAGGGAGACAGG
ACCATCGGAATCTTGACGAAGCCTGATCTGGTGGACAAAGGAACTGAAGACAAGGTCGTG
GATGTGGTGCGGAACCTCGTGTTCCACCTGAAGAAGGGCTACATGATCGTCAAGTGCCGC
GGCCAGCAGGAGATCCAGGACCAGCTGAGCCTGTCCGAAGCCCTGCAGAGAGAGAAGATC
TTCTTTGAGGTCCACCCACATTTCAGGGATCTGCTGGAGGAAGGCAAGGCCACGATTCCC
TGCCTGGCAGAGAAACTTACCAGCGAGCTCATTGCACATATCTGTAAATCTCTGCCGCTG
TTAGAAAATCAAATCAAGGAGAGTCACCAGGGAATAACAGAGGAGCTACAAAAGTATGGT
GTCGACATACCGGAAGATGAAAATGAAAAAATGTTCTTTCTGATAGACAAAATTAATGCC
TTTAATCAGGACATCACTGCTCTCATACAAGGGGAGGAAACTGTAGGGGAAGATGACAGC
CGACTGTTTACCAGACTCCGACGTGAGTTCCACAAATGGGGTATAATAATTGAAAACAAT
TTGCAAGAAGGCCATAAAATTACGAGTAGAAAAATGCAGAAATTTGAAAATCAGTATCGT
GGTAGAGAGCTGCCAGGCTTTGTGAATTACAGGACATTTGAGACAATCGTAAAACAGCAA
ATCAAGGCGCTGGAAGAGCCAGCTGTGAATATGCTACACACCGTGACGGATATGGTCCGG
CTTGCTTTCACAGATGTTTCAATGAAAAATTTTGAAGAACTTTTTAATCTCCACAGAACC
GCCAAGTCCAAAATCGAAGACATTAGAACAGAACAAGAGAGAGAAGGTGAGAAGCTGATC
CGCCTCCACTTCCAGATGGAGCAGATTGTCTACTGCCAGGACCAGGTATACAGGGGTGCC
TTGCAGAAGGTCAGAGAGAAGGAGCTGGAAGAAGAAAAGAAGAAGAAATCCTGGGATGTG
GGGACTTTCCAGTCCTCCTCGACAGACTCTTCCATGGAGGAGATCTTTCAGCACCTGATG
GCCTATCACCAGGAGGCCAGCAAGCGCATCTCCAGCCACATCCCTTTGATCATCCAGTTC
TTCATGCTCCAGACATATGGCCAGCAGCTTCAGAAGGCCATGCTGCAGCTCCTGCAGGAC
AAGGACACCTATAGCTGGCTCCTGAAGGAGCGGAGCGACACCAGCGACAAGCGGAAGTTC
CTGAAGGAGCGGCTTGCAAGGCTGACGCAAGCTCGGCGCCGGCTCGCCCAGTTCCCCGGT
>baboon_MxA
ATGGTTCTTTCTGAAGTGGACATTGTAAAAGCTGATCCAGCTGCTGCATCCCAACCTCTA
TTACTGAATGGAGATGCTGACGTGGCCCAGAAGAGTCCAGGCTCGGTGGCTGAGAACAAC
CTGTGCAGCCAGTACGAGGAGAAGGTGCGCCCCTGCATCGACCTCATCGACTCCCTGCGG
GCTCTGGGTGTGGAGCAGGACCTGGCCCTGCCGGCCATCGCCGTCATCGGGGACCAGAGC
TCGGGCAAGAGCTCTGTGTTGGAGGCACTGTCAGGAGTTGCCCTTCCCAGAGGCAGTGGG
ATCGTGACTAGATGCCCGCTGGTGCTGAAACTGAAGAAACTTGTGAACGATGAGTGGAGA
GGCAAGGTCAGTTACCAGGACTACGAGACTGAGATTTTGGATGCTTCAGAGGTAGAAGAG
GAAATTAATAAAGCCCAGAATACCATCGCCGGGGAAGGAATGGGAATCAGTCATGAGCTA
ATTACCCTGGAGATCAGCTCCCGAGATGTCCCAGATCTGACTCTAATAGACCTTCCTGGG
ATAACCAGAGTGGCTGTGGGCAATCAACCTCCTGACATTGGGTATAAGATCAAGACACTC
ATCAGGAAGTACATCCAGAGGCAGGAGACGATCAACCTGGTGGTGGTCCCCAGTAATGTG
GACATCGCCACCACAGAGGCGCTGAGCATGGCCCAGGAGGTGGACCCCGAGGGAGACAGG
ACCATCGGAATCTTGACGAAGCCTGATCTGGTGGACAAAGGAACTGAAGACAAGGTTGTG
GATGTGGTGCGGAACCTCGTGTTCCACCTGAAGAAGGGCTACATGATCGTCAAGTGCCGC
GGCCAGCAGGAGATCCAGGACCAGCTGAGCCTGTCCGAAGCCCTGCAGAGAGAGAAGATC
TTCTTTGAGGACCACCCACATTTCAGGGATCTGCTGGAGGAAGGCAAGGCCACGATTCCC
TGCCTGGCAGAGAAACTTACCAGCGAGCTCATTGCACACATCTGTAAATCTCTGCCGCTG
TTAGAAAATCAAATCAAGGAGAGTCACCAGGGAATAACAGAGGAGCTACAAAAGTATGGT
GTCGACATACCGGAAGATGAAAATGAAAAAATGTTCTTTCTGATAGACAAAATTAATGCC
TTTAATCAGGACATCACTGCTCTCATACAAGGGGAGGAAACTGTAGGGGAAGATGACAGC
CGACTGTTTACCAGACTCCGACGTGAGTTCCACAAATGGGGTATAATAATTGAAAACAAT
TTGCAAGAAGGCCATAAAATTACGAGTAGAAAAATGCAGAAATTTGAAAATCAGTATCGT
GGTAGAGAGCTGCCAGGCTTTGTGAATTACAGGACATTTGAGACAATCGTAAAACAGCAA
ATCAAGGCGCTGGAAGAGCCAGCTGTGACTATGCTACACACCGTGACGGATATGGTCCGG
CTCGCTTTCACAGATGTTTCAATGAAAAATTTTGAAGAACTTTTTAACCTCCACAGAACT
GCCAAGTCCAAAATCGAAGACATTAGAACAGAACAAGAGAGAGAAGGTGAGAAGCTGATC
CGCCTTCACTTCCAGATGGAGCAGATTGTCTACTGCCAGGACCAGGTGTACAGGGGTGCC
TTGCAGAAGGTCAGAGAGAAGGAGCTGGAAGAAGAAAAGAAGAAGAAATCCTGGGATGTG
GGGACTTTCCAGTCCTCCTCGACAGACTCGTCCATGGAGGAGATCTTTCAGCACCTGATG
GCCTATCACCAGGAGGCCAGCAAGCGCATCTCCAGCCACATCCCTTTGATCATCCAGTTC
TTCATGCTCCAGACGTATGGCCAGCAGCTTCAGAAGGCCATGCTGCAGCTCCTGCAGGAC
AAGGACACCTATAGCTGGCTCCTGAAGGAGCGGAGCGACACCAGCGACAAGCGGAAGTTC
CTGAAGGAGCGGCTTGCACGGCTGACGCAAGCTCGGCGCCGGCTCGCCCAGTTCCCTGGC
>AGM_tantalus_MxA
ATGGTTGTTTCCGAAGTGGACATTGTAAAAGCTGATCCAGCTGCTGCATCCCAACCTCTA
TTACTGAATGGAGATGCTGATGTGGCCCAGAAGAGTCCGGGCTCGGTGGCTGAGAACAAC
CTGTGCAGCCAGTACGAGGAGAAGGTGCGCCCCTGCATCGACCTCATCGACTCCCTGCGG
GCTCTGGGTGTGGAGCAGGACCTGGCCCTGCCGGCCATCGCTGTCATCGGGGACCAGAGC
TCGGGCAAGAGCTCTGTGTTGGAGGCACTGTCAGGAGTTGCCCTTCCCAGAGGCAGTGGG
ATCGTGACTAGATGCCCGCTGGTGCTGAAACTGAAGAAACTTGTGAACGATGAGTGGAGA
GGCAAGGTCAGTTACCAGGACTACGAGATTGAGATTTTGGATGCTTCAGAGGTAGAAAAG
GAAATTAATAAAGCCCAGAATACCATCGCCGGGGAAGGAATGGGAATCAGTCATGAGCTA
ATTACCCTGGAGATCAGCTCCCGAGATGTCCCAGATCTGACTCTAATAGACCTTCCTGGG
ATAACCAGAGTGGCTGTGGGCAATCAACCTCCTGACATTGGGTATAAGATCAAGACACTC
ATCAGGAAGTACATCCAGAGGCAGGAGACGATCAACCTGGTGGTGGTCCCCAGTAATGTG
GACATCGCCACCACAGAGGCGCTGAGCATGGCCCAGGAGGTGGACCCCGAGGGAGACAGG
ACCATCGGAATCTTGACGAAGCCTGATCTGGTGGACAAAGGAACCGAAGACAAGGTTGTG
GATGTGGTGCGGAACCTCGTGTTCCACCTGAAGAAGGGCTACATGATCGTCAAGTGCCGC
GGCCAGCAGGAGATCCAGGACCAGCTAAGCCTGTCCGAAGCCCTGCAGAGAGAGAAGATC
TTCTTTGAGGACCACCCACATTTCAGGGATCTGCTGGAGGAAGGAAAGGCCACGATTCCC
TGCCTGGCAGAGAAACTTACCAGCGAGCTCATCGCACACATCTGTAAATCTCTGCCGCTG
TTAGAAAATCAAATCAAGGAGAGTCACCAGGGAATAACAGAGGAGCTACAAAAGTATGGT
GTCGACATACCAGAAGATGAAAATGAAAAAATGTTCTTTCTGATAGACAAAATTAATGCC
TTTAATCAGGACATCACTGCTCTCATACAAGGGGAGGAAACTGTAGGGGAAGATGACAGC
CGACTGTTTACCAGACTCCGACGTGAGTTCCACAAATGGGGTATAATAATTGAAAACAAT
TTGCAAGAAGGCCATAAAATTACGAGTAGAAAAATGCAGAAATTTGAAAATCAGTATCGT
GGTAGAGAGCTGCCGGGCTTTGTGAATTACAGGACATTTGAGACAATCATAAAACAGCAA
ATCAAGGCGCTGGAAGAGCCAGCTGTGAATATGCTACACACCGTGACGGATATGGTCCGG
CTTGCTTTCACAGATGTTTCAATGAAAAATTTTGAAGAACTTTTTAACCTCCACAGAACC
GCCAAGTCCAAAATCGAAGACATTAGAACAGAACAAGAGAGAGAAGGTGAGAAGCTGATC
CGCCTCCACTTCCAGATGGAGCAGATTGTCTACTGCCAGGACCAGGTATACAGGGGTGCA
TTGCAGAAGGTCAGAGAGAAGGAGCTGGAAGAAGAAAAGAAGAAGAAATCCTGGGATGTG
GGGACTTTCCAGCCCTCCTCGACAGACTCTTCCATGGAGGAGATCTTTCAGCACCTGATG
GCCTATCACCAGGAGGCCAGCAAGCGCATCTCCAGCCACATCCCTTTGATCATCCAGTTC
TTCATGCTCCAGACATATGGCCAGCAGCTTCAGAAGGCCATGCTGCAGCTCCTGCAGGAC
AAGGACACCTATAGCTGGCTCCTGAAGGAGCGGAGCGACACCAGTGACAAGCGGAAGTTC
CTGAAGGAGCGGCTTGCACGGCTGACGCAAGCTCGGCGCCGGCTCGCCCAGTTCCCCGGT
>AGM_sabeus_MxA
ATGGTTCTTTCTGAAGTGGACATTGTAAAAGCTGATCCAGCTGCTGCATCCCAACCTCTA
TTACTGAATGGAGATGCTGACGTGGCCCAGAAGAGTCCGGGCTCGGTGGCTGAGAACAAC
CTGTGCAGCCAGTACGAGGAGAAGGTGCGCCCCTGCATCGACCTCATCGACTCCCTGCGG
GCTCTGGGTGTGGAGCAGGACCTGGCCCTGCCGGCCATCGCTGTCATCGGGGACCAGAGC
TCGGGCAAGAGCTCTGTGTTGGAGGCACTGTCAGGAGTTGCCCTTCCCAGAGGCAGTGGG
ATCGTGACTAGATGCCCGCTGGTGCTGAAACTGAAGAAACTTGTGAACGATGAGTGGAGA
GGCAAGGTCAGTTACCAGGACTACGAGATTGAGATTTTGGATGCTTCAGAGGTAGAAAAG
GAAATTAATAAAGCCCAGAATACCATCGCCGGGGAAGGAATGGGAATCAGTCATGAGCTA
ATTACCCTGGAGATCAGCTCCCGAGATGTCCCAGATCTGACTCTAATAGACCTTCCTGGG
ATAACCAGAGTGGCTGTGGGCAATCAACCTCCTGACATTGGGTATAAGATCAAGACACTC
ATCAGGAAGTACATCCAGAGGCAGGAGACGATCAACCTGGTGGTGGTCCCCAGTAATGTG
GACATCGCCACCACAGAGGCGCTGAGCATGGCCCAGGAGGTGGACCCCGAGGGAGACAGG
ACCATCGGAATCTTGACGAAGCCTGATCTGGTGGACAAAGGAACCGAAGACAAGGTTGTG
GATGTGGTGCGGAACCTCGTGTTCCACCTGAAGAAGGGCTACATGATCGTCAAGTGCCGT
GGCCAGCAGGAGATCCAGGACCAGCTAAGCCTGTCCGAAGCCCTGCAGAGAGAGAAGATC
TTCTTTGAGGACCACCCACATTTCAGGGATCTGCTGGAGGAAGGAAAGGCCACAATTCCC
TGCCTGGCAGAGAAACTTACCAGCGAGCTCATCGCACACATCTGTAAATCTCTGCCGCTG
TTAGAAAATCAAATCAAGGAGAGTCACCAGGGAATAACAGAGGAGCTACAAAAGTATGGT
GTCGACATACCAGAAGATGAAAATGAAAAAATGTTCTTTCTGATAGACAAAATTAATGCC
TTTAATCAGGACATCACTGCTCTCATACAAGGGGAGGAAACTGTAGGGGAAGATGACAGC
CGACTGTTTACCAGACTCCGACGTGAGTTCCACAAATGGGGTATAATAATTGAAAACAAT
TTGCAAGAAGGCCATAAAATTACGAGTAGAAAAATGCAGAAATTTGAAAATCAGTATCGT
GGTAGAGAGCTGCCGGGCTTTGTGAATTACAGGACATTTGAGACAATCATAAAACAGCAA
ATCAAGGCGCTGGAAGAGCCAGCTGTGAATATGCTACACACCGTGACGGATATGGTCCGG
CTTGCTTTCACAGATGTTTCAATGAAAAATTTTGAAGAACTTTTTAACCTCCACAGAACC
GCCAAGTCCAAAATCGAAGACATTAGAACAGAACAAGAGAGAGAAGGTGAGAAGCTGATC
CGCCTCCACTTCCAGATGGAGCAGATTGTCTACTGCCAGGACCAGGTATACAGGGGTGCA
TTGCAGAAGGTCAGAGAGAAGGAGCTGGAAGAAGAAAAGAAGAAGAAATCCTGGGATGTG
GGGACTTTCCAGCCCTCCTCGACAGACTCTTCCATGGAGGAGATCTTTCAGCACCTGATG
GCCTATCACCAGGAGGCCAGCAAGCGCATCTCCAGCCACATCCCTTTGATCATCCAGTTC
TTCATGCTCCAGACATATGGCCAGCAGCTTCAGAAGGCCATGCTGCAGCTCCTGCAGGAC
AAGGACACCTATAGCTGGCTCCTGAAGGAGCGGAGCGACACCAGTGACAAGCGGAAGTTC
CTGAAGGAGCGGCTTGCACGGCTGACGCAAGCTCGGCGCCGGCTCGCCCAGTTCCCTGGC
>talapoin_monkey_MxA
ATGGTTGTTTCCGAAGTGGACATTGTAAAAGCTGATCCAGCTGCTGCATCCCAACCTCTA
TTACTGAATGGAGATGCTGACGTGGCCCAGAAAAGTCTGGTCTCGGTGGCTGAGAACAAC
CTGTGCAGCCAGTACGAGGAGAAGGTGCGCCCCTGCATCGACCTCATCGACTCCCTGCGG
GCTCTGGGTGTGGAGCAGGACCTGGCCCTGCCGGCCATCGCTGTCATCGGGGACCAGAGC
TCGGGCAAGAGCTCTGTGTTGGAGGCACTGTCAGGAGTTGCCCTTCCCAGAGGCAGTGGG
ATCGTGACTAGATGCCCGCTGGTGCTGAAACTGAAGAAACTTGTGAACGATGAGTGGAGA
GGCAAGGTCAGTTACCAGGACTACGAGATTGAGATTTTGGATGCTTCAGAGGTAGAAAAG
GAAATTAATAAAGCCCAGAATACCATCGCCGGGGAAGGAATGGGTATCAGTCACGAGCTA
ATTACCCTGGAGATCAGCTCCCGAGATGTCCCAGATCTGACTCTAATAGACCTTCCTGGG
ATAACCAGAGTGGCTGTGGGCAATCAACCTCCTGACATTGGGTATAAGATCAAGACACTC
ATCAGGAAGTACATCCAGAGGCAGGAGACGATCAACCTGGTGGTGGTCCCCAGTAATGTG
GACATAGCCACCACAGAGGCACTGAGCATGGCCCAGGAGGTGGACCCCGAGGGAGACAGG
ACCATCGGAATCTTGACGAAGCCTGACCTGGTGGACAAAGGAACTGAAGACAAGGTTGTG
GATGTGGTGCGGAACCTCGTGTTCCACCTGAAGAAGGGCTACATGATCGTCAAGTGCCGC
GGCCAGCAGGAGATCCAGGACCAGCTAAGCCTGTCCGAAGCCCTGCAGAGAGAGAAGATC
TTCTTTGAGGACCACCCACATTTCAGGGATCTGCTGGAGGAAGGAGAGGCCACGATTCCC
TGCCTGGCAGAGAAACTTACCAGCGAGCTCATCGCACACATCTGTAAATCTCTGCCACTG
TTAGAAAATCAAATCAAGGAGAGTCACCAGGGAATAACAGAGGAGCTACAAAAGTATGGT
GTCGACATACCAGAAGATGAAAATGAAAAAATGTTCTTTCTGATAGACAAAATTAATGCC
TTTAATCAGGACATCACTGCTCTCATACAAGGGGAGGAAACTGTAGGGGAAGATGACAGC
CGACTGTTTACCAGACTCCGACATGAGTTCCACAAGTGGGGTATAATAATTGAAAACAAT
TTGCAAGAAGGCCATAAAATTACGAGTAGAAAAATGCAGAAATTTGAAAATCAGTATCGT
GGTAGAGAGCTGCCAGGCTTTGTGAATTACAGGACATTTGAGACAATCGTAAAACAGCAA
ATCAAGGCGCTGGAAGAGCCAGCTGTGAATATGCTACACACCGTGACGGATATGGTCCGG
CTTGCTTTCGCAGATGTCTCAATGAAAAATTTTGAAGAACTTTTTAACCTCCAGAGAACC
GCCAAGTCCAAAATTGAAGACATTAGAACAGAACAAGAGAGAGAAGGTGAGAAGCTGATC
CGCCTCCACTTCCAGATGGAGCAGATTGTCTACTGCCAGGACCAGGTATACAGGGGTGCA
TTGCAGAAGGTCAGAGAGAAGGAGCTGGAAGAAGAAAAGAAGAAGAAATCCTGGGATGTG
GGGACTTTCCAGCCCTCCTCGACAGACTCTTCCATGGAGGAGATCTTTCAGCACCTGATG
GCCTATCACCAGGAGACCAGCAAGCGCATCTCCAGCCACATCCCTTTGATCATCCAGTTC
TTCATGCTCCAGACATATGGCCAGCAGCTTCAGAAGGCCATGCTGCAGCTCCTGCAGGAC
AAGGACACCTATAGCTGGCTCCTGAAGGAGCGGAGCGACACCAGTGACAAGCGGAAGTTC
CTGAAGGAGCGGCTTGCACGGCTGACGCAAGCTCGGCGCCGGCTTGCCCAGTTCCCCGGT
>Francois_leaf_monkey_MxA
ATGGTTGTTTCCGAAGTGGACATCGTAAAAGCTGATCCAGCTGCTGCATCCCGTCCTCTA
TTACTGAATGGAGATGCTGACGTGGCCCAGAAAAGTCCGGGCTCGGTGGCTGAGAACAAC
CTGTGCAGCCAGTACGAGGAGAAGGTGCGCCCCTGCATCGACCTCATCGACTCGCTGCGG
GCTCTGGGTGTGGAGCAGGACCTGGCCCTGCCGGCCATCGCCGTCATCGGGGACCAGAGC
TCGGGCAAGAGCTCTGTGTTGGAGGCACTGTCAGGAGTTGCCCTTCCCAGAGGCAGTGGG
ATCGTGACTAGATGCCCGCTGGTGCTGAAACTGAAGAAACTTGTGAACGATGAGTGGAGA
GGCAAGGTCAGTTACCAGGACTACGAGATTGAGATTTTGGATGCTTCAGAGGTAGAAAAG
GAAATTAATAAAGCCCAGAATACCATCGCCGGGGAAGGAATGGGAATCAGTCATGAGCTA
ATTACCCTGGAGATCAGCTCCCGAGATGTCCCAGATCTGACTCTAATAGACCTTCCTGGG
ATAACCAGAGTGGCTGTGGGCAATCAACCTGCTGACATTGGGTATAAGATCAAGACACTC
ATCAAGAAGTACATCCAGAGGCAGGAGACGATCAACCTGGTGGTGGTCCCCAGTAATGTG
GACATCGCCACCACAGAGGCACTGAGCATGGCCCAGGAGGTGGACCCCGAGGGAGACAGG
ACCATCGGAATCTTGACGAAGCCTGATCTGGTGGACAAAGGAACTGAAGACCAGGTTGTG
GATGTGGTGCGGAACCTCGTGTTCCACCTGAAGAAGGGCTACATGATCGTCAAGTGCCGC
GGCCAGCAGGAGATCCAGGACCAGCTGAGCCTGTCTGAAGCCCTGCAGAGAGAGAAGGTC
TTCTTTCAGGACCACCCACATTTCAGGGATCTGCTGGAGGAAGGAAAGGCCACAGTTCCC
TGCCTGGCAGAGAAACTTACCAGCGAGCTCATCGCACACATCTGTAAATCTCTGCCGCTG
TTAGAAAATCAAATCAAGGAGAGTCACCAGGGAATAACAGAAGAGCTACAAAAGTATGGT
GTCGACATACCGGAAGATGAAAATGAAAAAATGTTCTTTCTGATAGACAAAATTAATGCC
TTTAATCAGGATATCACTGCTCTCATACAAGGGGAGGAAACTGTAGGGGAAGAAGACAGC
CGACTGTTTACCAGACTCCGACATGAGTTCCACAAATGGGGTATAATAATTGAAAACAAT
TTGCAAGAAGGCCATAAAATTACGAGTAGAAAAATGCAGAAATTTGAAAATCAGTATCGT
GGTAGAGAGCTGCCAGGCTTTGTGAATTACAGGACATTTGAGACAATCATAAAACAGCAA
ATCAAGGCGCTGGAAGAGCCAGCTGTGAATATGCTACACACCGTGACAGATATGGTCCGG
CTTGCTTTCACAGATGTTTCAATGAAAAATTTTGAAGAACTTTTTAACCTCCACAGAACC
GCCAAGTCCAAAATCGAAGACATTAGAACAGAACAAGAGAGAGAAAGTGAGAAGCTGATC
CGCCTCCACTTCCAGATGGAGCAGATTGTCTACTGCCAGGACCAGGTATACAGGAGTGCA
TTGCAGAAGGTCAGAGAGAAGGAGTTGGAAGAAGAAAAGAAGAAGAAATCCTGGGATGTG
GGGACTTTCCAGCCCTCCTCGACAGACTCTTCCATGGAGGAGATCTTTCAGCACCTGATG
GCTTATCACCAGGAGGCCAGCAAGCGCATCTCCAGCCACATCCCTTTGATCATCCAGTTC
TTCATGCTCCAGACATATGGCCAGCAGCTTCAGAAGGCCATGCTGCAGCTCCTGCAGGAC
AAAGACACCTATAGCTGGCTCCTGAAGGAGCGGAGCGACACCAGCGACAAGCGGAAGTTC
CTGAAGGAGCGGCTTGCACGGCTGACGCAAGCTCGGCGCCGGCTTGCCCAGTTCCCCGGT
>colobus_MxA
ATGGTTGTTTCCGAAGTGGACGTCGTAAAAGCTGATCCAGCTGCTGCATCCCACCCTCTA
TTACTGAATGGAGATGCTGACGTGGCCCAGAAAAGTCCGGGCTCGGTGGCTGAGAACAAC
CTGTGCAGCCAGTACGAGGAGAAGGTGCGCCCCTGCATCGACCTCGTCGACTCCCTGCGG
GCTCTGGGTGTGGAGCAGGACCTGGCCCTGCCGGCCATCGCTGTCATCGGGGACCAGAGC
TCGGGCAAGAGCTCTGTGTTGGAGGCACTGTCAGGAGTTGCCCTTCCCAGAGGCAGTGGG
ATCGTGACTAGATGCCCGCTGGTGCTGAAACTGAAGAAACTTGTGAACGATGAGTGGAGA
GGCAAGGTCAGTTACCAGGACTACGAGATTGAGATTTTGGATGCTTCAGAGGTAGAAAAG
GAAATTAATAAAGCCCAGAATACCATCGCCGGGGAAGGAATGGGAATCAGTCATGAGCTA
ATTACCCTGGAGATCAGCTCCCGAGATGTCCCAGATCTGACTCTAATAGACCTTCCTGGG
ATAACCAGAGTGGCTGTGGGCAATCAACCTGCTGACATTGGGTATAAGATCAAGACACTC
ATCAGGAAGTACATCCAGAGGCAGGAGACGATCAACCTGGTGGTGGTCCCCAGTAATGTG
GACATCGCCACCACAGAGGCACTGAGCATGGCCCAGGAGGTGGACCCCGAGGGAGACAGG
ACCATCGGAATCTTGACGAAGCCTGATCTGGTGGACAAAGGAACTGAAGACAAGGTTGTG
GATGTGGTGCGGAACCTCGTGTTCCACCTGAAGAAGGGCTACATGGTCGTCAAGTGCCGT
GGCCAGCAGGAGATCCAGGACCAGCTGAGCCTGTCCGAAGCCCTGCAGAGAGAGAAGATC
TTCTTTCAGGACCACCCACATTTCAGGGATCTGCTGGAGGAAGGAAAGGCCACGATTCCC
TGCCTGGCAGAGAAACTTACCAGCGAGCTCATCGCGCACATCTGTAAATCTCTGCCGCTG
TTAGAAAATCAAATCAAGGAGAGTCACCAGGGAATAACAGAGGAGCTACAAAAGTATGGT
GTCGACATACCAGAAGATGAAAATGAAAAAATGTTCTTTCTGATAGACAAAATTAATGCC
TTTAATCAGGACATCACTGCTCTCATACAAGGGGAGGAAACTGTAGGGGAAGAAGACAGC
CGACTGTTTACCAGACTCCGACGTGAGTTCCACAAATGGGATATAATAATTGAAAACAAT
TTGCAAGAAGGCCATAAAATTACGAGTAGAAAAATGCAGAAATTTGAAAATCAGTATCGT
GGTAGAGAGCTGCCAGGCTTTGTGAATTATAGGACATTTGAGACAATCATAAAACAGCAA
ATCAAGGCGCTGGAAGAGCCAGCTGTGAATATGCTACACACCGTGACGGATATGGTCCGG
CTTGCTTTCACAGATGTTTCAATGAAAAATTTTGAAGAACTTTTTAACCTCCACAGAACC
GCCAAGTCCAAAATCGAAGACATTAGAACAGAACAAGAGAGAGAAAGTGAGAAGCTGATC
CGCCTCCACTTCCAGATGGAGCAGATTGTCTACTGCCAGGACCAGGTATACAGGAGTGCA
TTGCAGAAGGTCAGAGAGAAGGAGCTGGAAGAAGAAAAGAAGAAGAAATCCTGGGATGTG
GGGACTTTCCAGCCCTCCTCGACAGACTCTTCCATGGAGGAGATCTTTCAGCACCTAATG
GCCTATCACCAGGAGGCCAGCAAGCGCATCTCCAGCCACATCCCTTTGATCATCCAGTTC
TTCATGCTCCAGACATATGGCCAGCAGCTTCAGAAGGCCATGCTGCAGCTCCTGCAGGAC
AAAGACACCTATAGCTGGCTCCTGAAGGAGCGGAGCGACACCAGCGACAAGCGGAAGTTC
CTGAAGGAGCGGCTTGCACGGCTGACGCAAGCTCGGCGCCGGCTCGCCCAGTTCCCCGGT
>golden_snub_nosed_monkey_MxA
ATGGTTCTTTCTGAAGTGGACGTCGTAAAAGCTGATCCAGCTGCTGCATCCCACCCTCTA
TTACTGAATGGAGATGCTGACGTGGCCCAGAAAAGTCCGGGCTCGGTGGCTGAGAACAAC
CTGTGCAGCCAGTACGAGGAGAAGGTGCGCCCCTGCATTGACCTAATCGACTCCCTGCGG
GCTCTGGGTGTGGAGCAGGACCTGGCCCTGCCGGCCATCGCCGTCATCGGGGACCAGAGC
TCGGGCAAGAGCTCTGTGTTGGAGGCACTGTCAGGAGTTGCCCTTCCCAGAGGCAGTGGG
ATGGTGACTAGATGCCCGCTGGTGCTGAAACTGAAGAAACTTGTGAACGATGAGTGGAGA
GGCAAGGTCAGTTACCAGGACTACGAGATTGAGATTTTGGATGCTTCAGAGGTAGAAAAG
GAAATTAATAACGCCCAGAATACCATCGCCGGGGAAGGAATGGGAATCAGTCATGAGCTA
ATTACCCTGGAGATCAGCTCCCGAGATGTCCCAGATCTGACTCTAATAGACCTTCCTGGG
ATAACCAGAGTGGCTGTGGGCAATCAACCTGCTGACATTGGGTATAAGATCAAGACACTC
ATCAGGAAGTACATCCAGAGGCAGGAGACGATCAACCTGGTGGTGGTCCCCAGTAATGTG
GACATCGCCACCACAGAGGCACTGAGCATGGCCCAGGAGGTGGACCCCGAGGGAGACAGG
ACCATCGGAATCTTGACGAAGCCTGATCTGGTGGACAAAGGAACTGAAGACAAGATTGTG
GATGTGGTGCGGAACCTCGTGTTCCACCTGAAGAAGGGCTACATGATCGTCAAGTGCCGC
GGCCAGCAGGAGATCCAGGACCAGCTGAGCCTGTCTGAAGCCCTGCAGAGAGAGAAGATC
TTCTTTCAGGACCACCCACATTTCAGGGATCTGCTGGAGGAAGGAAAAGCCACGGTCCCC
TGCCTGGCAGAGAAACTCACCAGCGAGCTCATCGCACACATCTGTAAATCTCTGCCGCTG
TTAGAAAATCAAATCAAGGAGAGTCACCAGGGAATAACAGAGGAACTACAAAAGTATGGT
GTCGACATACCGGAAGATGAAAATGAAAAAATGTTCTTTCTGATAGACAAAATTAATGCC
TTTAATCAGGATATCACTGCTCTCATACAAGGGGAGGAAACTGTAGGGGAAGAAGACAGC
CGACTGTTTACCAGACTCCGACGTGAGTTCCACAAATGGGGTATAATAATTGAAAACAAT
TTGCAAGAAGGCCATAAAATTACGAGTAGAAAAATGCAGAAATTTGAAAATCAGTATCGT
GGTAGAGAGCTGCCAGGCTTTGTGAATTACAGGACATTTGAGACAATCATAAAACAGCAA
ATCAAGGCGCTGGAAGAGCCAGCTGTGAATATGCTACACACCGTGACAGATATGGTCCGG
CTTGCTTTCACAGATGTTTCAATGAAAAATTTTGAAGAACTTTTTAACCTCCACAGAACC
GCCAAGTCCAAAATCGAAGACATTAGAACAGAACAAGAGAGAGAAAGTGAGAAGCTGATC
CGCCTCCACTTCCAGATGGAGCAGATTGTCTACTGCCAGGACCAGGTATACAGGAGTGCA
TTGCAGAAGGTCAGAGAGAAGGAGTTGGAAGAAGAAAAGAAGAAGAAATCCTGGGATATG
GGGACTTTCCAGCCCTCCCCGACAGACTCTTCCATGGAGGAGATCTTTCAGCACCTGATG
GCCTATCACCAGGAGGCCAGCAAGCGCATCTCCAGCCACATCCCTTTGATCATCCAGTTC
TTCATGCTCCAGACATATGGCCAGCAGCTTCAGAAGGCCATGCTGCAGCTCCTGCAGGAC
AAAGACACCTATAGCTGGCTCCTGAAGGAACGGAGCGACACCAGTGACAAGCGGAAGTTC
CTGAAGGAGCGGCTTGCACGGCTGACACAAGCTCGGCGCCGGCTCGCCCAGTTCCCTGGC
>common_marmoset_MxA
ATGGTTCTTTCCGAAGTGGGAGTCGGAAAAGCTGATCCAGCTGTGGAATCACACCATCAG
TTACTCAATGGAGATGCTAATGTGGCCAAGAAAAATCCGGCCTCAGTGGCTGAGAACAAC
CTGTACAGCCAGTACGAGGAGAAGGTGCGCCCCTGCATCGACCTCATCGACTCCCTGCGG
GCTCTGGGTGTGGAGCAGGACCTGGCCCTGCCAGCCATCGCCGTCATCGGGGACCAGAGC
TCGGGCAAGAGCTCCGTGCTGGAGGCGCTGTCGGGAGTCGCCCTTCCCAGAGGCAGCGGG
ATTGTGACCAGATGCCCGCTGGTGCTGAAACTGAAGAAACTCGTGAATGAAGAGTGGAAA
GGCAAGGTCAGTTACCAGGACTTCGAGATTGAGATTTCAGATGCTTCAGAGGTAGAAAAG
GAAGTTAATAAAGCCCAGAACACCATCGCCGGGGAAGGAATGGGAATCAGTCATGAGCTA
ATCACCTTGGAGATCAGCTCCCGAGATGTCCCGGACCTGACTCTCATAGACCTTCCTGGA
ATAACCAGAGTGGCTGTGGGCAATCAGCCTGCTGACATCGGGCGTAAGATCAAGGCACTC
ATCAGGAAGTACATCCAGAGACAGGAGACGATCAGCCTGGTGGTGGTGCCCAGTAACGTG
GACATCGCCACCACAGAGGCGCTGAGCATGGCCCAGGAGGTGGACCCCGAGGGGGACAGG
ACCATCGGAATCTTGACGAAGCCTGATCTGGTGGACAAAGGAACTGAAGACAAGGTTGTG
GACGTGGTGCGGAACCTGGTGTTCCACCTGAAGAAGGGCTACATGATCGTCAAGTGCCGG
GGCCAGCAGGAGATCCAGGACCAGCTGAGCCTGTCCGAAGCCCTGGAGAGAGAGAAGCTC
TTCTTTGAGGACCACCCATATTTCAGGGATCTGCTGGAGGAAGGAAAGGCCACAGTTCCC
TGCCTGGCAGAAAAGCTCACCAGCGAGCTCATCACACACATCTGTAAATCTCTGCCCCTG
TTAGAAAATCAAATCAAGGAGAGTCACCAGAAAATAACAGAGGAGCTGCAGAAGTATGGT
GTGGACATACCGGAAGATGAAAATGAAAAAATGTTCTTCCTGATAGACAAAATCAATGCC
TTTAATCAGGACATCGCCGCTTTCCTTCATGGGGAGGAAACTGTAGGGGAGGAAGACGTG
CGGCTGTTCACCAAACTCCGAAACGAGTTCCGCAAATGGAGTGTAGTCATCGAAAACAAT
TTTCAAGAAAGCCATGAAATTATGAGTAGAAAAATCCAGAAATTTGAAAATCAGTATCGT
GGTAGAGAGCTGCCAGGATTTGTGAATTACAGAACGTTTGAGACCATCGTAAAACAGCAG
ATCAAGGCGCTGGAAGAGCCGGCTGTGGATATGCTGCACACCGTGACGGATATGGTCCGG
CTCGCTTTCACAGACGTTTCGATAAAGAATTTTGATGAATTTTTTAACCTCCACAGAACT
GCCAAGTCCAAAATCGAAGACATTAGAGCAGAACAAGAGAGAGAAGGTGAGAAGCAGATT
CGCCTCCAATTCCAGATGGAGCAGATTGTCTACTGCCAGGACCAGGTGTACAGGAGTGCA
TTGCAGAAGGTCAGAGAGAAGGAGCTGGAAGAAGAAAAGAGGAAGAAATCCTGCTTTGCC
ATGGTTGTCGAGCCCTCCTCATCAGAGTCTTCCATGGAGGAGATCTTTCAGCACCTGATG
GCCTATCACCAGGAGTGCAGCAAGCGCATCTCCAGCCACATCCCTTTGATCATCCAGTTC
TTTGTGCTCCAGACATATGGCCAGCAGCTTCAGAAGGCCATGCTGCAGCTCCTGCAGGAC
AAGGACACCTACAGCTGGCTCCTGAAGGAGCGGAGCGACACCAGCGACAAGCGCAAGTTC
CTAAAGGAACGGCTCGCACGGCTGACACAGGCTCGGCGCCGGCTTGCCCAGTTCCCCGGT
>red_handed_tamarin_MxA
ATGGTTGTTTCCGAAGTGGGAGTCGGAAAAGCTGATCCAGCTGCTGAATCCCACCATCTA
TTACTCAATGGAGATGCTAATGTGGCCAAGAAAAATCTGGCCTCGGTGGCTGAGAACAAC
CTGTACAGCCAGTACGAGGAGAAGGTGCGCCCCTGCATCGACCTCATCGACTCCCTGCGG
GCTCTGGGTGTGGAGCAGGACCTGGCCCTGCCAGCCATCGCCGTCATCGGGGACCAGAGC
TCGGGCAAGAGCTCTGTGCTGGAGGCACTGTCGGGAGTCGCCCTTCCCAGAGGCAGCGGG
ATTGTGACCAGATGCCCGCTGGTGCTGAAACTGAAGAAACTTGTGAATGCAGAGTGGAAA
GGCAAAGTCAGTTACCAGGACTTCGAGATTGACATTTCAAATGCTTCAGAGGTAGAAAAG
GAAGTTAATAAAGCCCAGAACACCATCGCTGGGGAAGGAATGGGAATCAGTCATGAGCTA
ATCACCTTGGAGATCAGCTCCCGAGATGTCCCAGATCTGACTCTTATAGACCTTCCTGGA
ATAACCAGAGTGGCTGTGGGCAATCAGCCTGCTGACATCGGGTATAAGATCAAGACACTC
ATCAAGAAGTACATCCAGAGACAGGAGACGATCAGCCTGGTGGTGGTGCCCAGTAACGTG
GACATCGCCACCACGGAGGCGCTGAGCATGGCCCAGGAGGTGGACCCCGAGGGGGACAGG
ACCATCGGAATCTTGACGAAGCCTGATCTGGTGGACAAAGGAACTGAAGACAAGGTTGTG
GATGTGGTGCGGAATCTGGTGTTCCACCTGAAGAAGGGCTACATGATCGTCAAGTGCCGG
GGCCAGCAGGAGATCCAGGACCAGCTGAGCCTGTCCGAAGCCCTGGAGAGAGAGAAGGTC
TTCTTTGAGGACCACCCATATTTCAGGGATCTGCTGGAGGAAGGAAAGGCCACAGTTCCC
TGCCTGGCAGAAAAGCTCACCAGCGAGCTCATCACACACATCTGTAAATCTCTGCCCCTG
TTAGAAAATCAAATCAAGGAGAGTCACCAGAAAATATCAGAGGAGCTGCAGAAGTATGGT
GTGGACATACCAGAAGATGAAAATGAAAAAATGTTCTTCCTGATAGACAAAATCAATGCC
TTTAATCAGGACATCGCTGCTTTCCTTCACGGGGAGGAAACTGTAGGGGAGGAAGACATC
CGGCTGTTCACCAAACTCCGAAATGAGTTCTTCAAATGGAGTGTAGTCATCGAAAACAAT
TTTCAACAAAGCCGTGAAATTATAAGTAGAAAAATCCAGAAATTTGAAAATCAGTATCGT
GGTAGAGAGCTGCCAGGATTTGTGAATTACAAAACGTTTGAGACCATCGTAAAACAGCAA
ATCAAGGCGCTGGAAGAACCGGCTGTGGATATGCTACACACCGTGACGGATATGGTCCGG
CTCGCTTTCACAGACATTTCGATAAAAAATTTTGAAGAATTTTTTAGCCTCTACAGAACT
GCCAAGTCCAAAATTGAAGACATTAGAACAGAACAAGAGAGAGAAGGTGAGAAGCAGATT
CGCCTCCAATTCCAGATGGAGCAGATCGTCTACTGCCAGGACCAGGTGTATAGGAATGCA
TTGCAGAAAGTCAGAGAGAAGGAGCTGGAAGAACAGAAGAGTAAGAAATCCTGCTTTGCC
ATGATCGTCGAGCACTCCTCAGCAGATTCTTCCATGGAGGGGATCTTTCAGCACCTGATG
GCTTATCACCAGGAGGCCAGCAAGCGCATCTCCAGCCACATCCCTTTGATCATCCAGTTC
TTTGTGCTCCAGACATACGGCCAGCAGCTTCAGAAGGCCATGCTGCAGCTCCTGCAGGAC
AAGGACACCTACAGCTGGCTCCTGAAGGAGCGGAGCGACACCAGCGACAAGCGCAGGTTC
CTGAAGGAGCGGCTCGCACGGCTGACGCAGGCCCGGCGCCGGCTCGCCCAGTTCCCCGGT
>owl_monkey_MxA
ATGGTTCTTTCCGAAGTGGGAGTCGGAAAAGCTGATCCAGCTGCTGAATCCCACCATCTA
TTACTCAATGGAGATGCTAATGTGGCCAAGAAAAATCCGGACTTGGTGGCTGAGAACAAC
CTGTGCAGCCAGTACGAGGAGAAGGTGCGCCCCTGCATCGACCTCATCGACTCCCTGCGG
GCTCTGGGTGCGGAGCAGGACCTGGCCCTGCCGGCTATCGCCGTCATCGGGGACCAGAGC
TCGGGCAAGAGCTCTGTGCTGGAGGCGCTGTCGGGAGTCGCCCTTCCCAGGGGCAGTGGG
ATTGTGACCAGATGCCCGCTGGTGCTGAAACTGAAGAAACTCGTGAATGAAGAGTGGAAA
GGCAAGGTCAGTTACCAGGACTTCGAGATTGAGATTTCCAATGCTTCAGAGGTAGAAAAG
GAAGTTAATAAAGCCCAGAACACCATCGCCGGGGAAGGAATGGGAATCAGTCATGAGCTA
ATCACCTTGGAGATCAGCTCCCGAGATGTCCCAGATCTGACTCTCATAGACCTTCCTGGA
ATAACCAGAGTGGCTGTGGGCAATCAGCCTGCCGACATCGGGCGTAAGATCAAGGCGCTC
ATCAAGAAGTACATCCAGAGACAGGAGACGATCAGCCTGGTGGTGGTCCCCAGTAACGTG
GACATCGCCACCACAGAGGCGCTGAGCATGGCCCAGGAGGTGGACCCCGATGGGGACAGG
ACTATCGGAATCTTGACGAAGCCTGATCTGGTGGACAAAGGAACTGAAGACAAGGTTGTG
GACGTGGTGCGGAACCTGGTGTTCCACCTGAAGAAGGGCTACATGATCGTCAAGTGCCGG
GGCCGGCAGGAGATCCAGGACCAGCTGAGCCTGTCCGAAGCCCTGGAGAGAGAGAAGGTC
TTCTTTGAGGACCACCCATATTTCAGGGATCTGCTGGAGGAAGGAAAGGCCACGGTTCCC
TGCCTGGCAGAAAAGCTTACCAGCGAGCTCATCACACACATCTGTAAATCTCTGCCCCTG
TTAGAAAATCAAATCAAGGAGAGTCACCAGAAAATAACAGAGGAGCTACAGAAGTATGGT
GTGGACATACCGGAAGATGAAAATGAAAAAATGTTCTTCCTGATAGACAAAATTAATGCC
TTTAATCAGGACATCACTGCTTTCCTTCAAGGGGAGGAAACTGTAAGGGAGGAAGACAGC
CGGCTGTTTACCAAACTTCGAAATGAGTTCCGCAAATGGAGTGTAGTCATTGAAAACAAT
TTTAAAGAAGGCCATGAAATTATGAGTAGAAAAATCCAGAAATTTGAAAATCAGTATCGT
GGTAGAGAGCTGCCAGGATTTGTGAATTACAAGACATTTGAGACCATCGTAAAACAGCAA
ATCAAGGCGCTGGAAGAGCCGGCCGTGGATATGCTACACACCGTGACGGATATGGTCCGG
CTCGCTTTCACAGATGTTTCGATAAAAAATTTTGACGAATTTTTTAACCTCCACAGAACT
GCCAAGTCCAAAATCGAAGACATTAGAGCAGAACAAGAGAGAGAAGGTGAGAAGCAGATC
CGCCTCCACTTCCAGATGGAGCAGATTGTCTACTGCCAGGACCAGGTGTACAGGAGTGCG
TTGCAGAAGGTCAGAGAGAATGAGCTGGAAGAAGAAAAGAAGAAGAAATCCTGCTTTACC
ATGATTGTTGAGCACTTCTCGGCAGAGTCTTCTATGGAGGAGATCTTTCAGCACCTGATG
GCCTATCACCAGGAGGCCAGCAAGCGCATCTCCAGCCACATCCCTTTGATCATCCAGTTC
TTTGTGCTCCAGACATATGGCCAGCAGCTTCAGAAGGCCATGCTGCAGCTCCTGCAGGAC
AAGGACACCTACAGCTGGCTTCTGAAGGAGCGGAGCGACACCAGCGACAAGCGCAAGTTC
CTGAAGGAGCGGCTTGCACGGCTGACGCAGGCGCGGCGCCGGCTTGCCCAGTTCCCCGGT
>squirrel_monkey_MxA
ATGGTTGTTTCCGAAGTGGGAGTCGGAAAAGTTGATCCAGCTGCTGAATCCCACCATCTA
TTACTCAATGAAGGCGCTAATGTGGCCAAGAAAAATCCGGCCCTGGTGGCCGAGAACAAC
CTGTACAGCCAGTACGAGGAGAAGGTGCGCCCCTGCATCGACCTCATCGACTCCCTGCGG
GCTCTGGGCGTGGAGCAGGACCTGGCCCTGCCGGCCATCGCGGTCATCGGGGACCAGAGC
TCGGGCAAGAGCTCTGTGCTGGAGGCGCTGTCGGGAGTCGCCCTTCCCAGAGGCAGCGGG
ATTGTGACCAGATGCCCGCTGGTGCTGAAACTGAAGAAACTTGTGAATGAAGAGTGGAAA
GGCAAGGTCAGTTACCGGGACTTCGAGACTGAGATTTCGGATGCTTCAGAGGTAGAAAGG
GAAGTTAATAAAGCCCAGAACACCATTGCCGGGGAAGGAATGGGAATCAGTCATGAGCTA
ATCACCTTGGAGATCAGCTCCCGAGATGTCCCAGATCTGACTCTCATAGACCTTCCTGGA
ATAACCAGAGTGGCTGTGGGCAACCAGCCTGCTGACATCGGGCGTCAGATCAAGGCACTC
ATCAGGAAGTACATCCAGAGACAGGAGACGATCAGCCTGGTGGTAGTCCCCAGTAACGTG
GACATCGCCACCACGGAGGCGCTGAGCATGGCCCAGGAAGTGGACCCCGAGGGGGACAGG
ACCATCGGAATCTTGACAAAGCCTGATCTGGTGGACAAAGGAACTGAAGACAAGGTTGTG
GACGTGGTGCGGAACCTGGTGTTCCACCTGAAGAAGGGCTACATGATCGTCAAGTGCCGG
GGCCAGCAGGAGATCCAGGACCAGCTGAGCCTGTCCGAAGCCCTGGAGAGAGAGAAGGTC
TTCTTTGAGGGCCACCCGTATTTCAGGGATCTGCTGGAGGAAGGAAGGGCCACGGTTCCC
TGCCTGGCAGAAAAGCTTACCAGCGAGCTCATCACACACATCTGTAAATCTCTGCCCCGG
TTAGAAAACCAAATCAAGGAGAGTCACCAGAAAATAACAGAGGAGCTACAGAAGTATGGT
GTGGACATCCCAGAAGATGAAAATGAAAAAATGTTCTTCCTGATAGACAAAATTAATGCC
TTTAATCAGGACATCGCTGCTTTCCTTCAAGGGGAGGAGACTGTAGGGGAGGAAGACACC
CGGCTGTTCACCAGACTCCGAAACGAGTTCCGCAAATGGAGCGCAGTCATTGAAAACAAT
TTTCAAGCAAGCCATGAAATTATGAGTAGAAAAATCCGGAAATTTGAAAATCAGTATCGT
GGTAGAGAGCTGCCAGGATTTGTGAATTACAAGACATTTGAGACCATTGTAAAACAGCAA
ATCAAGGCACTGGAAGAGCCGGCTGTGGATATGCTGCACACCGTGACGGATATGGTCCGG
GTCGCTTTCACAGATGCTTCGATAAAAAATTTTGAAGAATTTTTTAACCTCCACAGAACT
GCCAAGTCCAAAATCGAAGACATTAGAGCAGAACAAGAGAGAGAAAGTGAGAGGCAGATC
CGCCTCCACTTCCAGATGGAGCAGATTGTCTACTGCCAGGACCAGGTGTACAGGGGCGCG
TTGCAGAAGGTCAGAGAGAAGGAGATGGAAGAAGAAAAGAAGAATAAATCCTGCTTTTCC
ATGATTGCTGAGCAGTTCTCAGCAGAGTCTTCCATGGAGGAGATCTTTCAGCACCTGATG
GCCTATCACCGGGAGGCCAGCAAGCGCATCTCCAGCCACATCCCTTTGATCATCCAGTTC
TTTGTGCTCCAGACATACGGCCAGAAGCTTCAGAAGGCCATGCTGCAGCTCCTGCAGGAC
AAGGACACCTACAGCTGGCTCCTAAAGGAGCGGAGCGACACCAGCGACAAGCGCAGGTTC
CTGAAGGAGCGGCTGGCACGGCTGGCGCAGGCTCGGCGCCGGCTCGCCCAGTTCCCCGGT
>howler_monkey_MxA
ATGGTTGTTTCCGAAGTGGGAGTCGGAAAAGCTGATCCAGCTGCTGAACCCCACCATCTA
TTACTCAATGGAGATGCTAATGTGGCCAAGAAAAATCCGGCCTTGGTGGCTGAGAACAAC
CTGTGCAGCCAGTATGAGGAGAAGGTGCGCCCCTGCATCGACCTCATCGACTCCCTGCGG
GCTCTGGGTGTGGAGCAGGACCTGGCCCTGCCGGCCATCGCCGTCATCGGGGACCAGAGC
TCGGGCAAGAGCTCCGTGCTGGAGGCGCTGTCGGGAGTCGCCCTTCCCAGAGGCAGCGGG
ATTGTGACCAGATGCCCACTGGTGCTGAAACTGAAGAAACTCATGAATGAAGAGTGGAAA
GGCAAGGTCAGTTACCAGGACTTGGAGATTGAGATTTCGGATGCTTCAGAGGTGGAAAAG
GAAGTTAATAAAGCCCAGAACACCATCGCTGGGGAAGGAATGGGAATCAGTCATGAGCTA
ATCACCTTGGAGATCAGCTCCCGAGATGTCCCAGATCTGACTCTCATAGACCTTCCTGGA
ATAACCAGAGTGGCTGTGGGCAATCAGCCTGCTGACATCGGGCGTAAGATCAAGGCACTC
ATCAGGAAGTACATCCAGAGACAGGAGACCATCAGCCTGGTGGTGGTCCCCAGTAACGTG
GACATCGCTACCACGGAGGCACTGAGCATGGCCCAGGAGGTGGACCCTGAAGGGGACAGG
ACCATCGGAATCTTGACGAAGCCTGATCTGGTGGACAAAGGAACTGAAGACAAGGTTGTG
GACGTGGTACGGAACCTCGTGTTCCATCTGAAGAAGGGCTACATGATTGTCAAGTGCCGG
GGCCAGCAGGAGATCCAGGACCAGCTGAGCCTGTCTGAAGCCCTGGAGAGAGAGAAGATC
TTCTTTGAGGACCACCCATATTTCAGGGATCTGCTAGAGGAAGGAAAGGCCACGGTTCCC
TGCCTGGCAGAAAAACTTACCAGCGAGCTCATCGCACACATCTGTAAATCTCTGCCCCTG
TTAGAAAATCAAATCAAGGAGAGTCACCAGAAGATAACAGAGGAGCTACAGAAGTATGGT
GTAGACATACCGGAAGATGAAAATGAAAAAATGTTCTTCCTGATAGACAAAATTAATGCC
TTTAATCAGGACATCGCTGCTTCCCTTCAAGGGGAGGAAACTGTAGGGGAGGAAGACACC
CGGCTGTTTACCAGACTCCGAAATGAGTTCCGCAAATGGAGTGCAGTCATTGAAAACAAT
TTTCAAGAAAGCCATGAAATTATGAGTAGAAAAATCCAGAAATTTGAAAATCAGTATCGT
GGTAGAGAGCTGCCAGGATTTGTGAATTACAAAACATTTGAGACCATCGTAAAACAGCAA
ATCAAGGCACTGGAAGAGCCGGCTGTGGATATGCTACACACCGTGACAGATATGGTCCGG
CTTGCTTTCACAAATGTTTCGATGAAAAATTTTGAAGAATTTTTTAACCTCCACAGAACT
GCCAAGTCCAAAATTGAAGACATTAGAGCAGAACAAGAGAGAGAAGGTGAGAAGCAGATC
CGCCTCCACTTCCAGATGGAGCAGATTGTCTACTGCCAGGACCAGGTGTACAGGAATGCA
TTGCAGAAGGTCAGAGAGAAGGAGCTGGAAGAAGAAAAGAAGAAGAAATCCTGCTTTGCC
ATGATTCCTGAGCAGTCCTCAGCAGACTCTTCCATGGAGGAGATCTTTCAGCACCTGATG
GCCTATCACCAGGAGGCCAGCAAGCGCATCTCCAGCCACATCCCTTTGACCATCCAGTTC
TTTGTGCTCCAGACGTACGGCCAGCAGCTTCAGAAGGCCATGCTGCAGCTCCTGCAGAAC
AAGGACACCTACAGCTGGCTCCTGAAAGAGCGGAGCGACACCAGCGACAAGCGCAAGTTC
CTGAAGGAGCGGCTTGCACGGCTGACGCAGGCTCGGCGCCGGCTTGCCCAGTTCCCCGGT
>woolly_monkey_MxA
ATGGTTCTTTCCGAAGTGGGAGTCGGAAAAGCTGATCCAGCTGCTGAATCCCACCATCTA
TTACTCAATGGAGATGCTAATGTGGCCAAGAAAAATCCGGACTTGGTGGCTGAGAACAAC
CTGTGCGGCCAGTACGAGGAGAAGGTGCGCCCCTGCATCGACCTCATCGACTCCCTGCGG
GCTCTGGGTGTGGAGCAGGACCTGGCCCTGCCGGCCATCGCCGTCATCGGGGACCAGAGC
TCGGGCAAGAGCTCTGTGCTGGAGGCGCTGTCGGGAGTCGCCCTTCCCAGAGGCAGTGGG
ATTGTGACCAGATGCCCGCTGGTGCTGAAACTGAAGAAACTCGTGAATGAAGAGTGGAAA
GGCAAGGTCAGTTACCAGGACTTCGAGATTGAGATTTCCAATGCTTCAGAGGTAGAAAAG
GAAGTTAATAAAGCCCAGAACACCATCGCCGGGGAAGGAATGGGAATCAGTCATGAGCTA
ATCACCTTGGAGATCAGCTCCCGAGATGTCCCAGATCTGACTCTCATAGACCTTCCTGGA
ATAACCAGAGTGGCTGTGGGCAATCAGCCTGCCGACATCGGGCGTAAGATCAAGGCGCTC
ATCAAGAAGTACATCCAGAGACAGGAGACGATCAGCCTGGCGGTGGTCCCCAGTAACGTG
GACATCGCCACCACAGAGGCGCTGAGCATGGCCCAGGAGGTGGACCCCGATGGGGACAGG
ACCATCGGAATCTTGACGAAGCCTGATCTGGTGGACAACGGAACTGAAGACAAGGTTGTG
GACGTGGTGCGGAACCTGGTGTTCCACCTGAAGAAGGGCTACATGATCGTCAAGTGCCGG
GGCCAGCAGGAGATCCAGGACCAGCTGAGCCTGTCCGAAGCCCTGGAGAGAGAGAAGGTC
TTCTTTGAGGACCACCCATATTTCAGGGATCTGCTGGAGGAAGGAAAGGCCACGGTTCCC
TGCCTGGCAGAAAAGCTTACCAGCGAGCTCATCACACACATCTGTAAATCTCTGCCCCTG
TTAGAAAATCAAATCAAGGAGAGTCACCAGAAAATAACAGAGGAGCTACAGAAGTATGGT
GTGGACATACCGGAAGATGAAAATGAAAAAATGTTCTTCCTGATAGACAAAATTAATGCC
TTTAATCAGGACATCACTGCTTTCCTTCAAGGGGAGGAAACTGTAAGGGAGGAAGACAGC
CGGCTGTTTACCAAACTTCGAAATGAGTTCCGCAAATGGAGTGTAGTCATTGAAAACAAT
TTTAAAGAAAGCCATGAAATTATGAGTAGAAAAATCCAGAAATTTGAAAATCAGTATCGT
GGTAGAGAGCTGCCAGGATTTGTGAATTACAAGACATTTGAGACCATCGTAAAACAGCAA
ATCAAGGCGCTGGAAGAGCCGGCCGTGGATATGCTACACACCGTGACGGATATGGTCCGG
CTCGCTTTCACAGATGTTTCGATAAAAAATTTTGACGAATTTTTTAACCTCCACAGAACT
GCCAAGTCCAAAATCGAAGACATTAGAGCAGAACAAGAGAGAGAAGGTGAGAAGCAGATC
CGCCTCCACTTCCAGATGGAGCAGATTGTCTACTGCCAGGACCAGGTGTACAGGAGTGCG
TTGCAGAAGGTCAGAGAGAATGAGCTGGAAGAAGAAAAGAAGAAGAAACCCTGCTTTACC
ATGATTGTTGAGCACTTCTCAGCAGAGTCTTCTATGGAGGAGATCTTTCAGCACCTGATG
GCCTATCACCAGGAGGCCAGCAAGCGCATCTCCAGCCACATCCCTTTGATCATCCAGTTC
TTTGTGCTCCAGACATATGGCCAGCAGCTTCAGAAGGCCATGCTGCAGCTCCTGCAGGAC
AAGGACACCTACAGCTGGCTTCTGAAGGAGCGGAGCGACACCAGCGACAAGCGCAAGTTC
CTGAAGGAGCGGCTTGCACGGCTGACGCAGGCGCGGCGCCGGCTTGCCCAGTTCCCCGGT
>dusty_titi_MxA
ATGGTTGTTTCCGAAGTGGGGGTCGGAAAAGCTGATTCAGCTGCTGAATCCCATCATCTA
TTAGTCAATGGAGATGCTAATGTGGCCAAGAAAAATCCGGCCTCGGTGGCTGAGAACAAC
CTGTGCAGCCAGTATGAGGAGAAGGTGCGCCCCTGCATCGACCTCATCGACTCCCTGCGG
GCTCTGGGTGTGGAGCAGGACCTGGCCCTGCCGGCCATCGCGGTCATCGGGGACCAGAGC
TCGGGCAAGAGCTCTGTGCTGGAGGCGCTGTCGGGAGTCGCCCTTCCCAGAGGCAGCGGG
ATTGTGACCAGATGCCCCCTGGTGCTGAAACTGAAGAAACTCATGAATGAAGAGTGGAAA
GGCAAGGTCAGTTACCAGGACTTCGAGATTGAGATTTCGGATGCTTCAGAGGTAGAAAAG
GAAGTTAATAAAGCCCAGAACACCATCGCTGGGGAAGGAATGGGAATCAGTCATGAGCTA
ATCACCTTGGAGATCAGCTCCCGAGATGTCCCAGATCTGACTCTCATAGACCTTCCTGGA
ATAACCAGAGTGGCTGTAGGCAATCAGCCTGCTGACATCGGGCGTAAGATCAAGGCACTC
ATCCGGAAGTACATCCAGAGACAGGAGACGATCAGCCTGGTGGTGGTCCCCAGTAATGTG
GACATCGCCACCACGGAGGCGCTGAGCATGGCCCAGGAGGTGGACCCCGAGGGGGACAGG
ACCATCGGAATCTTGACGAAGCCTGATCTGGTGGACAAAGGAACTGAAGACAAGGTTGTG
GACGTGGTGCGGAACCTCGTGTTCCACCTGAAGAAAGGCTACATGATCGTCAAGTGCCGG
GGCCAGCAGGAGATCCAGGACCAGCTGAGCCTGTCCGAAGCCCTGGAGAGAGAGAAGATC
TTCTTTGAGGACCACCCATATTTCAGGGATCTGCTGGAGGAAGGAAAGGCCACAGTTCCC
TGCCTGGCAGAAAAGCTTACCAGCGAGCTCATCACACACATCTCTAAATCTCTACCCCTG
TTAGAAAATCAAATCAAGGAGAGTCACCAGAAAATAACAGAGGAGCTGCAGAAGTATGGT
GTGGACATACCGGATGATGAAGATGAAAAGATGTTCTTCCTGATAGACAAAATTAATGTC
TTTAATCAGGACATCGCTGCTTTCCTTCAAGGGGAGGAAACTGTAGGGGAGGAAGACATC
CGGCTATTTACCAGAATCCGAAATGAGTTCCACAAATGGAGTAAAGTCATTGACGACAAT
TTTCAAGAAAGCCATGAAATTATGAGTCGAAAAATCCAGAAATTTGAAAATCAGTATCGT
GGTAGAGAGCTGCCAGGATTTGTGAATTACAGAACATTTGAGACCATCGTAAAACGGCAA
ATCAAGGCGCTGGAAGAGCCGGCTGTGGATATGCTACACACCGTGACCGATATGGTCCGG
CTCGCTTTCACAGGTGTTTCGATAAAAAATTTTGAAGAATTTTTTAACCTCCACAAAACT
GCCAAGTCCAAAATCGAAGACATTAGAGCAGAACAAGAGAGAGAAGGTGAGAAGCAGATC
CGCCTCCACTTCAGGATGGAGCAGATTGTCTACTGCCAGGACCAGGTGTACAGGACTGCA
CTGCAGAAGGTCAGAGAGAAGGAGCTGGAAGAAGAAAAGAAGAAGAAATTCAGCTTCGGC
GTGATTCTCGAGCACTCCTCAGCAGAGTCTTCCATGGAGGAGATCTTTCAGCACCTGATG
GCCTATCACCAGGAGGCCAGCAAGCGCATCTCCAGCCACATCCCTTTGATTATCCAGTTC
TTTGTGCTCCAGACATATGGCCATCAGCTTCAGAAGGCCATGCTGCAGCTCCTGCAGGAC
AAGGACACCTATAGCTGGCTCCTGAAGGAGCGGAGTGACACCAGTGACAAGCGCAAGTTC
CTGAAGGAGCGGCTTGCACGGCTGACGCAAGCTCGGCGCCGGCTCGCCCAGTTCCCCGGT
