# Supplementary material for: Evolutionary Analyses Suggest a Function of MxB Immunity Proteins Beyond Lentivirus Restriction
Source: PLoS Pathog. 2015 Dec 10;11(12):e1005304. doi: 10.1371/journal.ppat.1005304 (PMC4687636; doi:10.1371/journal.ppat.1005304)
Supplement: S3 Dataset — Fasta-formatted amino acid alignment of selected mammalian MxA and MxB sequences used for the phylogenetic analysis shown in Fig 2B. We excluded the N-terminus and loop L4 from the alignment, because these regions do not align well between MxA and MxB. (FASTA) [file ppat.1005304.s010.fasta]

>human_MxA
YEEKVRPCIDLIDSLRALGVEQDLALPAIAVIGDQSSGKSSVLEALSGVALPRGSGIVTR
CPLVLKLKKLV-N-DKWRGKVSYQDYEIEISDASEVEKEINKAQNAIAGEGMGISHELIT
LEISSRDVPDLTLIDLPGITRVAVGNQPADIGYKIKTLIKKYIQRQETISLVVVPSNVDI
ATTEALSMAQEVDPEGDRTIGILTKPDLVDKGTEDKVVDVVRNLVFHLKKGYMIVKCRGQ
QEIQDQLSLSEALQREKIFFENHPYFRDLLEEGKATVPCLAEKLTSELITHICKSLPLLE
NQIKETHQRITEELQKYGVDIPEDENEKMFFLIDKINAFNQDITALMQGEETVGEEDIRL
FTRLRHEFHKWSTIIENNFQE--GHKILSRKIQKFENQYRGRELPGFVNYRTFETIVKQQ
IKALEEPAVDMLHTVTDMVRLAFTDVSIKNFEEFFNLHRTAKSKIEDIRAEQEREGEKLI
RLHFQMEQIVYCQDQVYRGALQKVREIFQHLMAYHQEASKRISSHIPLIIQFFMLQTYGQ
QLQKAMLQLLQDKDTYSWLLKERSDTSDKRKFLKERLARLTQ
>Cape_elephant_shrew_MxA
YEEKVRPCIDLIDSLRTLGIEQDLALPAIAVIGDQSSGKSSVLEALSGVALPRGSGIVTR
CPLVLRLKKLM-CGEEWKGKITYEDNEINISDPLEVEEQVYKAQNIIAGHGLGISHKLIS
LEISSPNVPDLTLIDLPGITRVAVGNQPADIGKQIKRLIREYIQKQETINLVVVPSNVDI
ATTEALSMAQEVDPEGDRTIGILTKPDLVDKGTEDRVLDVVKNMVYQLKKGYMIVKCRGQ
QDIQEKMSLPEALQKERSFFEDHEHFSGLLEEGKATIPCLAERLTSELITHICKTLPYLE
NQIKEKHDMIMEELKKYGMGIPEEDNEKMIFLIDKINMFIRDIFALVQGEESVERDETRL
FNSIRQQFSNWSKITEKYFQQ--GYETMCQEIRLFENRYRGRELPGFVNYQTFEKIIKRQ
IKKLEEPAVDLLHTVTDLIRIAFTNALKKNFNEYFNLYKTAKSKIEDIKLEQEEEAEKSI
RLHFRMEQIVYCQDGVYSDSLKEVREIFQHVLAYHQEVKNRLSNHIPLIIQYFMLQMYSE
QLQKSMLQLLQEKDNYGWLLQEQLDTKDKRKLLKERLARLAQ
>human_MxB
YEQKVRPCIDLIDSLRALGVEQDLALPAIAVIGDQSSGKSSVLEALSGVALPRGSGIVTR
CPLVLKLKKQP-CEA-WAGRISYRNTELELQDPGQVEKEIHKAQNVMAGNGRGISHELIS
LEITSPEVPDLTIIDLPGITRVAVDNQPRDIGLQIKALIKKYIQRQQTINLVVVPCNVDI
ATTEALSMAHEVDPEGDRTIGILTKPDLMDRGTEKSVMNVVRNLTYPLKKGYMIVKCRGQ
QEITNRLSLAEATKKEITFFQTHPYFRVLLEEGSATVPRLAERLTTELIMHIQKSLPLLE
GQIRESHQKATEELRRCGADIPSQEADKMFFLIEKIKMFNQDIEKLVEGEEVVRENETRL
YNKIREDFKNWVGILATNTQK--VKNIIHEEVEKYEKQYRGKELLGFVNYKTFEIIVHQY
IQQLVEPALSMLQKAMEIIQQAFINVAKKHFGEFFNLNQTVQSTIEDIKVKHTAKAENMI
QLQFRMEQMVFCQDQIYSVVLKKVREIGIHLNAYFLETSKRLANQIPFIIQYFMLRENGD
SLQKAMMQILQEKNRYSWLLQEQSETATKRRILKERIYRLTQ
>elephant_MxB
YEEKVRPYIDLIDSLWTLGVEQDLALPAIVVIGDQSSGKSSVLEALSGVALPRGSGITTR
CPLVLKLKRQP-CEYEWRGKLSYRDKELHLHSPEEVEQVIHKAQNAIAGHGVSISHELIH
LEITSPEVPDLTLIDLPGIARVAMGNQPQDIGLQIKSLITKYIKRQETINLVVMPCNVDI
ATTEALNMAKEVDPDGDRTIGILTKPDLVDKGLETGILNVVRNLTYHLKKGYMIVRCRGQ
QEITDKLSLAEATKREINFFQTHPNFRVLLEEGRATVPCLAERLTTELIVHIKKSLPLLG
QQIQESHQRATEELRHYGTEVPDKETGKMFFLIEKVKVFNRDVEKLVEGEEAVKENEIRL
YNKIRMEFKTWDHVLAANTEK--VKNIVHEEVSKYENQYRGKELPGFINYQTFVAIVRQY
IQQLVDPALNMLQKVTEIVQQAFIAQAKTNFREFPNLNQTAQDLIEKIKMRQVEAAENLV
QLQFSMEQLVFCQDELYRAILKEVREIGVHLNAYFTETSRRLANQIPLIIQFFLLQENSD
CLQKSMMHVLQEKEGYGWLLQEQTETAAKRRLLKERIYRLTQ
>platypus_Mx_1
YEEKVRPCIDLIDSLRALGVEKDMALPAIAVIGDQSSGKSSVLEALSGVSLPRGSGIVTR
CPLVLKLKKLK-LQQPWRGKITYRAQEIELQSSLEVEKEINKAQDVIAGKGVGISYELIS
LEISSPNVPDLTMIDLPGIARVAVGNQPLDIGKKIKSLIREYIQKQETIILVVVPSNVDI
VTTEALRMAREVDPSGERTLGILTKPDLVDRGTEENIVNLIRNLTVHLRKGYMIVKCRGQ
KDLQEKLSLTAAIKKEKLFFEEHQHFRVLLEEKKATIPLLAERLTAELIEHINKCLPMLM
MQIKDSHQKAIEELRKCHTSIPEGEGERMFFLVDKIKLFNQDISASILGEETVYNNEKRL
FTKLRVEFRNWGQKLKTSSDT--VQKFTNEEVLKYENQYRGRELPGFINYSMFETIVKQY
IQELEDPAIDLLQVVAEIVQETFTTVAQRNFEDFFNLHRTVKSKIEDLKQEQEEEAERMI
RLHFKMEKIIYCQDQEYIRILQQVKALGQHLNAYFKEASNRLSNYIPMMVQFFVLRSFGD
RLQEEMMILIQDKEKLDWLLKEQNDTVTKRQFLKERIRRLTL
>platypus_Mx_2
YEEKVRPCIDLIDSLRALGVEKDLALPAIAVIGDQSSGKSSVLEALSGVSLPRGSGIVTR
CPLVLKLKKLS-CDQ-WYGKISYRDQEVLLSDPSVVEMNIHQAQDIMAGTGVSISDELIT
LEINSPKVPDLTLIDLPGITRVAVGNQPHDIGKKIKSLIQKYIKKQETINLVVVPSNVDI
ATTEALNMAQEVDPKGERTLGILTKPDLVDKGTEESIVNVVRNLTIFLKKGYMIVKCRGQ
KDIQDRMSLAMAITNEKIFFEEHEHFRVLLEENKATIPALAERLTTELIEHIVKVLPTLE
QQIKDKLHQATEELHKCGADLPETDEDKLLFLIDKIRAFNQDITNLIQGEETVAEDELRL
ISQLRQIFQKWGVTMTKTLQN--TQKTIIWKITESENQYRGKELPGFVNYKTFEAIVKQC
LQQLEEPAVDMLHNATEIVRKTYTNIARSNFADFSNLHRVVKSRLEDLKTMLAKKAEEII
RLQFQMEQIVFCQDAVYSNMLNEVREMSEHLKAYFRETDNRLTCEIPMIVQYFVLQNYGN
LLQKSAMQLLQEKDKLDWLLHEQPDIRDKRKFLKGRVGRLNQ
>zebra_finch
YEEKIRPCIDLVDSLRALGIEKDLSLPAIAVIGDQSSGKSSVLEALSGVALPRGNGIVTR
CPLELKLKRLP-EGQAWQGKISYRNVTLDLQHASEVDRAIRQAQDIVAGPRGAISGHLIS
LEIRSPDVPDLTLIDLPGIARVAVGDQPKDIGDQIKSLLKRIIGCKETINLVVVPCNVDI
ATTEALKMAQEVDPTGQRTIGILTKPDLVDRGTEEAIVKILRNRVIPLKKGYMIVKCRGQ
QDIHDKLTLAAAIQQERIFFENHKHFRAIMEEGKATIPRVAEKLTDELVKHIIKTLPALE
SQIRDTFHKTLQELQKYNRGTPQTESERLFFLTDLIKLFNQDISQSTRGEEQLFGDEVRL
FTKVRKEFCSWGVILLESDAR--AKKAVPGKVCKYEDQYRGREIPGFSNYRTFEDIIKEQ
IRELEEPAIEILNNVIKLVEEKFIELANRNFANFHNLNRAAKMKIEDIREKQAVEAERLI
RTQFKMERIVYCQDDLYTHDLNTVKPFSSSISQ---EARKRLTNQIPLIILSSVLHDFGE
NVQTSMLQLLQDKEKVNFLLDEDSEAAKTRNCLSQRVERLTK
>owl_monkey_MxA
YEEKVRPCIDLIDSLRALGAEQDLALPAIAVIGDQSSGKSSVLEALSGVALPRGSGIVTR
CPLVLKLKKLV-N-EEWKGKVSYQDFEIEISNASEVEKEVNKAQNTIAGEGMGISHELIT
LEISSRDVPDLTLIDLPGITRVAVGNQPADIGRKIKALIKKYIQRQETISLVVVPSNVDI
ATTEALSMAQEVDPDGDRTIGILTKPDLVDKGTEDKVVDVVRNLVFHLKKGYMIVKCRGR
QEIQDQLSLSEALEREKVFFEDHPYFRDLLEEGKATVPCLAEKLTSELITHICKSLPLLE
NQIKESHQKITEELQKYGVDIPEDENEKMFFLIDKINAFNQDITAFLQGEETVREEDSRL
FTKLRNEFRKWSVVIENNFKE--GHEIMSRKIQKFENQYRGRELPGFVNYKTFETIVKQQ
IKALEEPAVDMLHTVTDMVRLAFTDVSIKNFDEFFNLHRTAKSKIEDIRAEQEREGEKQI
RLHFQMEQIVYCQDQVYRSALQKVREIFQHLMAYHQEASKRISSHIPLIIQFFVLQTYGQ
QLQKAMLQLLQDKDTYSWLLKERSDTSDKRKFLKERLARLTQ
>Sunda_flying_lemur_MxA
YEEKVRPYIDLIDSLRALGVEQDLALPAIAVIGDQSSGKSSVLEALSGVALPRGSGIVTR
CPLVLKLKKLV-HGEEWKGKVSYRDLEIKISDALEVEEEVRKAQTIIAGEGMGISHELIN
LEISSPHVPDLTLIDLPGIARVAMGNQPADIGYQVK?LIRKYIQRQETINLVVVPSNVDI
ATTEALSMAQEVDPEGDRTIGILTKPDLVDKGTEDKVVDVVRNLVYHLKKGYMIVKCRGQ
QDIQDQLSLATALQREKDFFEDHPQFRDLLEEGRATIPCLAERLTTELITHICKSLPLLE
NQIKECHQKITEELQKYGTDIPNDENEKMLFLIDKINVFNQDINALIQGEETVGDEDTRL
FTKLRSEFCKWSDVIEANFKK--GYDVIYRKIWTFETQYRGRELPGFVNYRTFEAIVKQQ
IKALEEPAVDMLHRVTDMVRLAFTDVSTKNFDEFFNLHRTAKSKIEDIRLEQENEAEKSI
RLHFQMEQIVYCQDHVYSGALQKAREIFQHLIAYHQEVSKRISSHIPLTIQFFVLQTYGQ
LLQKGMLQLLQDKDTYNWLLKERNDTSDKRKFLKERLARLAQ
>treeshrew_MxA
YEEKVRPCIDLIDSLRALGVEQDLALPAIAVIGDQSSGKSSVLEALSGVALPRGSGIVTR
CPLVLKLKKLI-NEDKWRGKVSYQDIEVEITDPSKVEPEINKAQNVIAGEGMGISHELIS
LEVSSPHVPDLTLIDLPGITRVAVGNQPADIGRQIKTLIKKYIHKQETINLVVVPSNVDI
ATTEALSMAQEVDPDGDRTIGILTKPDLVDKGTEEKVVDVVRNLVCHLKKGYMIVKCRGQ
QDIQDRLSLAEALQREKVFFEEHPYFSFLLEEGKATIPCLAERLTTELIMHISKSLPLLE
NQIKESHQKITEELKKYGTDIPEDENEKMFFLIDKINTFNQNIMVLIQGEEIVGEDDTRL
FTKLRNEFHKWNIMIEKNFQK--GYDLIRKKIWKFENQYRGRELPGFVNYRTFESIIKEQ
IKALEEPAIDMLHTVTDMVRLTFTDASVKNFDEFFNLHRTAKSKIEDIRLEQEKEAEKSI
RLHFQMEQIVYCQDHVYRSALQKVREIFQHLTAYQQEASNRISSHIPLIIQFFILQTFGQ
QLQKGMLQLLQDKDAYNWLLKERSDTSDKRKFLKERLSRLAQ
>mouse_Mx1
YEEKVRPCIDLIDTLRALGVEQDLALPAIAVIGDQSSGKSSVLEALSGVALPRGSGIVTR
CPLVLKLRKLK-EGEEWRGKVSYDDIEVELSDPSEVEEAINKGQNFIAGVGLGISDKLIS
LDVSSPNVPDLTLIDLPGITRVAVGNQPADIGRQIKRLIKTYIQKQETINLVVVPSNVDI
ATTEALSMAQEVDPEGDRTIGVLTKPDLVDRGAEGKVLDVMRNLVYPLKKGYMIVKCRGQ
QDIQEQLSLTEAFQKEQVFFKDHSYFSILLEDGKATVPCLAERLTEELTSHICKSLPLLE
DQINSSHQSASEELQKYGADIPEDDRTRMSFLVNKISAFNRNIMNLIQAQETVSEGDSRL
FTKLRNEFLAWDDHIEEYFKK--DSPEVQSKMKEFENQYRGRELPGFVDYKAFESIIKKR
VKALEESAVNMLRRVTKMVQTAFVKILSNDFGDFLNLCCTAKSKIKEIRLNQEKEAENLI
RLHFQMEQIVYCQDQVYKETLKTIREMTQHLKAYYQECRRNIGRQIPLIIQYFILKTFGE
EIEKMMLQLLQDTSKCSWFLEEQSDTREKKKFLKRRLLRLDE
>rat_Mx1
YEEKVRPCIDLIDSLRALGVEQDLALPAIAVIGDQSSGKSSVLEALSGVALPRGSGIVTR
CPLVLKLKQLK-QGEKWSGKVIYKDTEIEISHPSLVEREINKAQNLIAGEGLKISSDLIS
LEVSSPHVPDLTLIDLPGITRVAVGDQPADIEHKIKRLITEYIQKQETINLVVVPSNVDI
ATTEALKMAQEVDPQGDRTIGILTKPDLVDRGTEDKVVDVVRNLVCHLKKGYMIVKCRGQ
QDIQEQLSLAEALQKEQVFFKEHPQFRVLLEDGKATVPCLAKRLTMELTSHICKSLPILE
NQINVNHQIASEELQKYGADIPEDDSKRLSFLMNKINVFNKDILSLVQAQENISWEESRL
FTKLRNEFLAWNDYIEEHFKKTLGSSEKHSQMEKFESHYRGRELPGFVDYKAFENIIKKE
VKALEEPALNMLHRVTTMVKNAFTKVSSNNFGDFLNLHSTAKSKIEDIRFNQEKEAEKLI
RLHFQMEHIVYCQDQAYKKALQEIREMTQHLNAYYQECGRNIGRQIPLIIQYSILQTFGQ
EMEKAMLQLLQDTSKCNWFLTEQSDSREKKKFLKRRLLRLDE
>mouse_Mx2
YEEKVRPCIDLIDSLRALGVEQDLALPAIAVIGDQSSGKSSVLEALSGVALPRGSGIVTR
CPLVLKLRKLN-EGEEWRGKVSYDDIEVELSDPSEVEEAINKGQNFIAGVGLGISDKLIS
LDVSSPNVPDLTLIDLPGITRVAVGNQPADIGRQIKRLIKTYIQKQETINLVVVPSNVDI
ATTEALSMAQEVDPEGDRTIGILTKPDLVDRGTEDKVVDVVRNLVYHLKKGYMIVKCRGQ
QDIQEQLSLTEALQNEQIFFKEHPHFRVLLEDGKATVPCLAERLTAELISHICKSLPLLE
NQIKESHQSASEELQKYGMDIPEDDSEKTFFLIEKINAFNQDITALVQGEENVAEGECRL
FTRLRKEFLSWSKEIEKNFAK--GYAVLYNEVWAFEKQYRGRELPGFVNYKTFENIIRRQ
IKTLEEPAIEMLHTVTEIVRAAFTSVSEKNFSEFYNLHRTTKSKLEDIRLEQEKEAEMSI
RLHFKMEQIIYCQDQIYRGALQKVREIFQHLNAYRQEAHNRISSHVPLIIQYFILKMFAE
RLQKGMLQLLQDKDSCSWLLKEQSDTSEKRKFLKERLARLAQ
>rat_Mx2
YEEKVRPCIDLIDSLRALGVEQDLALPAIAVIGDQSSGKSSVLEALSGVALPRGSGIVTR
CPLVLKLKKLN-QGEEWKGKFAYDDIEVELSDPSEVEEAINTVQNHIAGEGLGISDKLIS
LDVSSPHVPDLTLIDLPGITRVAVGNQPADIGRRIKRLITKYIQKQETINLVVVPSNVDI
ATTEALSMAQEVDPDGDRTIGILTKPDLVDRGTEDKVVDVVRNLVCHLKKGYMIVKCRGQ
QDIQEQLSLAEALQKEQVFFKEHPQFRALLEDGKATVPCLAERLTMELISHICKSLPLLE
NQIKESHQSTSEELQKYGADIPEDENEKTFFLIEKINAFNQDITAIVEGEEIVREKECRL
FTKLRKVFFVWSQEIERNFQK--SSDALYKEVYTFEMQYRGRELPGFVNYKTFENIIRRQ
IKTLEEPAMEMLHIVTEIVRDAFTTVSEKNFSEFFNLHRTTKSKLEDIRLEQETEAEKSI
RLHFQMEQIIYCQDQIYRKALQKVREIFQHLNAYRQEAHNRISSHIPLIIQYFILKMFAE
KLQKGMLQLLQDKDSCSWLLKEKSDTSEKRRFLKERLARLAQ
>cow_MxA
YEEKVRPCIDLIDSLRSLGVEQDLALPAIAVIGDQSSGKSSVLEALSGVALPRGSGIVTR
CPLVLRLKKLG-NEDEWKGKVSFLDKEIEIPDASQVEKEISEAQIAIAGEGTGISHELIS
LEVSSPHVPDLTLIDLPGITRVAVGNQPPDIEYQIKSLIRKYILRQETINLVVVPANVDI
ATTEALRMAQEVDPQGDRTIGILTKPDLVDKGTEDKVVDVVRNLVFHLKKGYMIVKCRGQ
QDIKHRMSLDKALQRERIFFEDHAHFRDLLEEGKATIPCLAERLTSELIMHICKTLPLLE
NQIKETHQRITEELQKYGKDIPEEESEKMFCLIEKIDTFNKEIISTIEGEEFVEQYDSRL
FTKVRAEFSKWSAVVEKNFEK--GYEAIRKEIKQFENRYRGRELPGFVNYKTFETIIKKQ
VRVLEEPAVDMLHTVTDIIRNTFTDVSGKHFNEFFNLHRTAKSKIEDIRLEQENEAEKSI
RLHFQMEQLVYCQDQVYRRALQQVREIFQHLTAYQQEVSTRISGHIPLIIQFFVLRTYGE
QLKKSMLQLLQDKDQYDWLLKERTDTRDKRKFLKERLERLTR
>dog_MxA
YEEKVRPCIDLIDSLRALGVEQDLALPAIAVIGDQSSGKSSVLEALSGVALPRGSGIVTR
CPLVLKLKKLI-NEDEWRGKVSYQDTEMEISDPSEVEVEINKAQDAIAGEGQGISHELIS
LEVSSPHVPDLTLIDLPGITRVAVGNQPADIGRQTKQLIRKYILKQETINLVVVPCNVDI
ATTEALSMAQEVDPDGDRTIGILTKPDLVDRGTEGKVVDVAQNLVCHLKKGYMIVKCRGQ
QDIQDQVSLAEALQKEKDFFEDHPHFRVLLEEGRATVPNLAEKLTSELITHICKTLPLLE
NQIKENHEKITEELQKYGSDVPEDEHEKMFFLIDKLNAFNQDISSLIQGEESVGEDESRL
FTKIRNEFHKWSAVIEKKFQR--GYKAIYKQMEKFENRYRGRELPGFVNYKTFEIIIKQQ
IKELEEPAVDMLHTITDMVQVAFGDISKANFDEFFNLYRTTKSKIEDIKFELEKEAEKSI
RLHFQMEQIVYCQDHVYQRALQRVREILEHLLAYRQEATNRISSHIPLIIQYFILQVYGQ
KLQNGMLQLLQDKDTYSWLLKERSDTSDKRKFLKERLARLAQ
>horse_MxA
YEEKVRPCIDLIDSLRALGVEQDLALPAIAVIGDQSSGKSSVLEALSGVALPRGSGIVTR
CPLVLKLKRLV-KEDEWKGKVSYRDIEVEISNALDVEEQVRKAQNVLAGEGVGISQELVT
LEVSSPHVPDLTLIDLPGITRVAVGNQPADIGRQIKTLIRKYIQRQETINLVVVPSNVDI
ATTEALSMAQEVDPEGDRTIGILTKPDLVDKGTEEQVVDVVRNLICHLKKGYMIVKCRGQ
QDIQDRLSLAEALQREKAFFEENPYFRGLLEEGRASVPCLAERLTTELITHISKSLPLLE
NQIKESYQNLSDELQKYGTDIPEDETEKTFFLIVKITTFNQNITSFVQGEELVGPNDTRL
FNKIRQEFQKWSGVIENNFRK--GGEAIRRQIWTFENQYRGRELPGFVNYRTFETIIKQQ
IQLLEEPAIDMLHRISDLVRDTFTKVSEKNFSEFFNLHRTTKSKLEDIKLEQENEAEKSI
RLHFQMEKIVYCQDHVYRGTLQKVREILEHLNAYQHEAGNRLSTHIPLIIQFFVLQTFGQ
QLQKSMLQLLQDRDTYDWLLKERNDTCDKRKFLKERLARLAQ
>flying_fox_MxA
YEEKIRPCIDLIDSLRALGVEQDLALPAIAVIGDQSSGKSSVLEALSGVALPRGSGIVTR
CPLVLKLRKLR-DGDEWKGKVSYKDQEIEMSDASEVEEEIRKAQDVIAGVGMDISHELIN
LEVSSPHVPDLTLIDLPGITRVALGNQPADIGFQIKRLIKKYILKQQTINLVVVPSNVDI
ATTEALSMAQEVDPDGDRTIGILTKPDLVDKGTENKVVDVVRNLVCHLKKGYMIVKCRGQ
QDIQEQLSLTEALQKEKAFFEDHPHFRNLLDEGKATIPCLAERLTTELIAHICKSLPQLE
NEIKEKQQSITEELQMYGMETPEEENEKMFFLIDKLNAFNQGILTLIQGEEIVEKSNTRL
FTKIRKEFNNWSKVIENNFQD--GYDAVYNEICKFENQYRGRELPGFVNYKTFENIIKQQ
IKTLEEPAVDMLHTVTQMVWLAFTEVSQKNYSEFFNLYKVSKSKIEDIKTEQEREAEKSI
RLHFQMEQIVYCQDTMYQRSLRKIREIFQHLIAYHQETGNRLSTHIPLTIQFFVLQSFGQ
QLQKAMLQLLQDKEQYDWLLKERSDTCDKRKFLKEQHRRLVQ
>common_shrew_MxA
YEEKVRPCIDLIDSLRALGVEQDLALPAIAVIGDQSSGKSSVLEALSGVALPRGSGIVTR
CPLVLRLKKLVGKDAKWTGTVSYLDKEIELQDASEVEGEIRKAQNVIAGEGVGISQELIS
LRVSSPHVPDLTLIDLPGITRVAVGGQPADIGYQIKRLIGKYISKEQTINLVVVPCNVDI
ATTEALSMAREVDPEGDRTIGILTKPDLVDRGTEDKVVDVVENLVYHLKKGYTIVRCRGQ
QDIQAQLGLATALEKEKLFFQEHPQFRRLLEEGRATIPCLAEKLTSELIMHICKSLPTLE
NQIKEMHQKASDELQMLGTEVPDDENEKTFFLISKINVFNQAIQALVQGEEAVEAHCTRL
FTKVRFLFQGWSLRIEENFKN--SLLSIQREISRFERQYRGRELPGFVNYKTFEIIVREQ
ISALEEPAVDMLQKATDIIQLAFADVAKKNFEEFLCLFKASKAKMEDLKQELLEEAERMI
RLHFQMERMVHCHDGSYRAALQKVREIVQHLQAYHEETSRRLSTHVPLLVRYFMLHTLAQ
RLQEAMLLLLQDREGMGQLLQERWDTSAKRKFLKERLSRLSQ
>elephant_MxA_1
YEEKVRPCIDLIDSLRALGVEQDLALPAIAVIGDQSSGKSSVLEALSGVALPRGSGIVTR
CPLVLKLRKLG-HEEGWRGKVSYQDLEFDISDPSKVEEEINKAQNIIAGEGMGISQELIN
LEISSPNVPDLTLIDLPGITRVAVGNQPADIGRQIKALIRKYIHKQETISLVVVPSNVDI
ATTEALSMAQEVDPDGDRTIGILTKPDLVDKGTEEKVVDVVRNLVCHLKKGYMIVKCRGQ
QDIQDKLSLAEALRREQAFFEDHDHFGVLLEEGKATVPLLAERLTTELITHICKSLPQLE
NQIKESHQKITEELQKYGVDIPEDENEKMFFLIDKINAFNQDILALVQGEESVGENQSRL
FTKIRSEFLKWSKEIEKNFQD--GYNAMHEEISEFENQYRGRELPGFVNFRTFEKIIKKQ
IQKLEAPAMEMLHEVTDMVRLAFTVVSKKNFEEFFNLHRTAKSKIEDIKLEQEKEAEKSI
RLHFQMEQIVYCQDQVYRSALQKVREIFQHLLAYHQEVSNRISSHIPLVIQFFILKVYSQ
ELQKAMLQLLQDKDGYSWLLKEKSDTSDKRKFLKERLSRLAQ
>elephant_MxA_2
YEEKVRPCIDLIDSLRALGVEQDLALPAIAVIGDQSSGKSSVLEALSGVALPRGSGIVTR
CPLVLKLKKLG-HEDGWRGKVSYKDLEFDISDPSKVEEEINKAQNIIAGEGMGISQELIN
LEISSPNVPDLTLIDLPGITRVAVGNQPADIGQQIKALIRKYIHKQETISLVVVPSNVDI
ATTEALSMAQEVDPDGERTIGILTKPDLVDKGTEEKVVDVVRNLVCHLKKGYMIVKCRGQ
QDIQDKLSLAEALRREQAFFEDHDHFRVLLEEGKATVPLLAERLTTELITHICKSLPQLE
NQIKESHQKITEELQKYGVDIPEDENEKMFFLIDKINAFNQDILALVQGEESVGENDSRL
FTKIRSEFLKWSNEIERSFQD--GHKIMCQHYWKFENQYRGRELPGFVNYRTFEMIIKDQ
IKNLEEPAVGMLHKVTDMVRLAFTDVSKNNFEEFFNLHRTAKSKIEDIKLEQEKEAEKSI
RLHFQMEQIVYCQDQVYRSALQKVREIFQHLLAYHQEFSNRISSHIPLVIQFFILKVYSQ
QLQKAMLQLLQDKDGYNWLLKEKSDTSDKRKFLKERLSRLAQ
>tenrec_MxA
YEEKVRPCIDLIDSLRALGVDKDLPLPAIAVIGDQSSGKSSVLEALSGIALPRGSGIVTR
CPLVLKLKKLV-HEEQWRGKISYRDSEIELLFPSEVEQEVRKAQDMVAGEGTGISQELIN
LEISSSDVPDLTLIDLPGITRVAVGNQPADIGRQIKSLIRKYINQQETINLVVVPCNVDI
ATTEALSMAQEVDPDGDRTIGILTKPDLVDRGTEDKVVDVVHNLICSLKKGYMIVKCRGQ
QDIQDGLSLAEALEKEKEFFEDHDHFRVLLEEGKATVPCLAEKLSTELITHICNSLPILE
SQIKTRHQAITDELQKYGVDIPQDENEKMLFLIDKINAFNQDIHALVEGEESVGKDNARL
FTRIRREFTTWGTKIDANFQE--GYKAMCDEIWRFENQYRGRELPGFVNYRTFETIVKQQ
IKKLQDPALDMLHKVTDMVRDAFTETSVKNFDEYFNLHRTAKSKIEDIKLEQEKEAEKLI
RLHFQMEQIVYCPDKVYSGSLQKIREITQHLLAYHEESSNRISSHIPLVIQFFVLQMYRE
QLQKGMLQLLQNKDTYSWLLQERSDTSDRRKILKERLARLTQ
>aardvark_MxA
YEEKVRPCIDLIDSLRALGLEQDLALPAIAVIGDQSSGKSSVLEALSGVALPRGSGIVTR
CPLVLKLKKLV-HDGEWRGKVSYQDFETDISDPLEVEKEVNKAQNAIAGVGMGISHELIN
LEISSPNVPDLTLIDLPGITRVAVGNQPADIGRQIKMLIKKYIQKQETINLVVVPSNVDI
ATTEALSMAQEVDPDGDRTIGILTKPDLVDKGTEDKVVDVVRNLICHLKKGYMIVKCRGQ
QDIQDRLSLAEALQREQDFFEDHDHFRVLLEEGKATIPCLAERLSTELIAHICKSLPLLE
NQIKESHQKITAELQKYGVDIPEDENEKMFFLIDKINAFIQDILALVQGEESVGKDECRL
FTKIRHEFSRWNSAIEESFQK--GYETMCQEIWKFENQYRGRELPGFVNYRTFETIIKQQ
MRELEEPAVDMLHTVTDMVRTAFTNASEKNFDEFFNLHRVAKSKLEDIKLEQEKEAEKTI
RLHFQMEQIVYCQDGVYRGALQKIREIFQHLLAYQKEASNRISNHIPLVIRFFILQMYSQ
QLKNSMLQLLQDKDTYSWLLRERSDTSDKRRFLKERLARLAQ
>armadillo_MxA
YEEKVRPCIDLIDSLRALGVEQDLSLPAIAVIGDQSSGKSSVLEALSGVALPRGSGIVTR
CPLVLKLKKLT-NEEKWRGKVTYEDYEIDISDASEVEEEINKAQNVIAGEGLGISQKLIN
LEVCSPDVPDLTLIDLPGITRVAVGNQPADIGWQIKCLIKKYITRQETINLVVVPSNVDI
ATTEALSMAQEVDPNGDRTIGILTKPDLVDRGTEDKVVDVVRNLVCHLKKGYMIVRCRGQ
QDIQDRLSLATALQKERAFFENHENFRVLLEEGKATVPHLAERLTTELITHISKTLPLLE
NQIKESHEKTAEALQKCGVDIPEEESEKMFFLIDKINAFNEAINTLIQGEELVEEEECRL
FTRLRNEFGKWSNVIEVNFQK--SFNAICKKIWKFENQYRGRELPGFVNFRTFETIIKEQ
IKALEEPALLMLHVVTDMVRLAFTEVSGKHFDEFFNLHRTAKSKIEDIRLEQEKEAEKLI
HLHFQMEQIVYCQDKVYRSALQKVREIFQHLVAYQQEASNRLSTHIPLMVQYFVLQTYGL
QLRKSMLQLLQDKESYDWLLKERSDTSDKRKFLKERLARLNQ
>owl_monkey_MxB
YEEKVRPCIDLIDSLRALGVEQDLALPAIAVIGDQSSGKSSVLEALSGVALPRGSGIVTR
CPLVLKLKKQP-HEA-WAGRISYRNTELKLQDPSQVEKEIHKAQNIMAGNGLGISHELIT
LEITSPEVPDLTIIDLPGIARVAVGNQPRDIGLQIKALIKKYIQRQQTINLVVVPCNVDI
ATTEALSMAHEVDPEGDRTIGILTKPDLMDRGTEKGVMNVVRNLTYPLKKGYMIVKCRGQ
QEITNNLSLAEATKKEMIFFQTHPYFRVLLEEGSATVPRLAERLTTELIMHIQKSLPLLE
EQIRESHQKATEELRRYGADIPSQEADKMFFLIEKIKMFNQDIEKLIEGEEVVRENETRL
YNKIREEFKNWVCILAANTQK--VKNIIHEEVEKYEKQYRGRELLGFVNYGTFETIVHQY
IQQLVEPALSMLQKAVEIVQQAFINVAKKHFSEFFNLNQTAQSKIEDIKMKHAEKAESMV
QLQFRMEQMVFCQDQIYSVVLKKVREIGVHLNAYFLETSKRLANQIPFIIQYFMLRENGD
WLQKAMMQILQEKDRYSWLLQEQSETATRRRILKERIYRLTQ
>Sunda_flying_lemur_MxB
YEQRVRPCIDLIDSLRALGVEQDLALPAIAVIGDQSSGKSSVLEALSGVALPRGSGIVTR
CPLVLKLKKHL-QEDGWKGKISYRHTELLLQDPSQVEKEIHKAQNTIAGNGVGISHELIS
LEITSPEVPDLTLIDLPGITRVAVGNQPQDIGQQVKALIKKYIQRQQTINLVVVPCNVDI
ATTEALSMAQEVDPDGDRTIGILTKPDLVDKGTEKGVMNVARNLTYHLKKGYMIVKCRGQ
QDITNKLSLAEATKKEMAFFQTHPYFRVLLEEGKATVPCVAEKLTAELIVHINKSLPLLE
NQIRENHQRATEELRQCGADIPSQDSDKMFFLIEKVKMFNQDIEKLIEGEEVVKETETRL
YNKIREEFKTWVLVLNANNKK--VKKIIHEEVSKYEKQYRGKELHGFVSYKTFEAIVQQY
IQQLVEPALNMLQKAVEIVHQGFTDMAKKHFTEFSNLNQMAQNKIEDVKRRQAEKAERMI
QLQFQMEQLVYCQDQIYSDDLKKAREIGVHLNAYFSETSKRLANQIPFIIQFFILRENGD
WLQKAMMQILQEKDHYSWLLQEQSETATKRRFLKERIYRLTQ
>treeshrew_MxB
YEEKVRPCINLIDSLRTLGVEQDLALPAIAVIGDQSSGKSSVLEALSGVALPRGSGIVTR
CPLVLKLMKQS-QEPVWRGKIRYRNTEKKLGDPTQVEAEICKAQNIIAGSGVGISHELIT
LEITSPEVPDLTLIDLPGITRVALGNQPQDISLQIKALIKKYIKRQQTINLVVVPCNVDI
ATTEALSMAQEVDPEGDRTLGILTKPDLVDKGSEKSVMNVLQNLTFPLKKGYMIVKCRGQ
QEIMNNLSLAEATRKELMFFQSHPHFRVFLEEKKATVPHLAERLTAELIAHIRKSLPSLE
SEIRERHQGATEELRRCGADIPTQETDKMFFLIEKIKVFNQDVEKLVEGEEIVREKETRL
YNKIREEFKNWVLVLAANTQK--VKNIIHEEVSKYEKQYRGKELPGFVNYKTFQNIVQQY
IQQLVNPALDMLQKIVELVQEAFIVTAQNNFGEFANLNRTAQSKIEDIKIKQAEKAENMI
QLQFQMEKLVYCQDQIYSVVLKKVREIGVHLNAYFSETSKRLANQIPFIIQFFVLQDNGN
WLQKAMMQILQEKERYSWLLQEQGETATKRRFLKERIYRLTQ
>cow_MxB
YEEKVRPCIDLIDSLRALGVEQDLALPAIAVIGDQSSGKSSVLEALSGVALPRGSGIITR
CPLVLKLTKRE-CE--WTGKITYRNITQQLQNPSEVEWEIRRAQNIIAGNGLGISHELIN
LEITSPEVPDLTLIDLPGITRVAVENQPQDIGLQIKALIKKYIQRQETINLVVVPCNVDI
ATTEALSMAQEVDPDGDRTIGILTKPDLVDKGTEKGVLKVMQNLTYHLKKGYMIVKCRGQ
QDITNKLSLAEATRKETMFFETHPYFRILLDEGKATVPLLAERLTTELIWHINKSLPLLE
NQIKEKHQRATEELQQYGDDIPSDEGDKMFFLIEKIKVFNEDIGKLIEGEEIVMETESRL
CNKIREEFTSWILILTTNIEK--VKSILNEEVSKYEKKYRGKELLGFVNYKTFETVVKHY
LGQLIDPALKMLQKAMEIVWQTFKDTAKKHFAEFCNLHQTVQNKIEDIKTKQMAEAANLI
QLQFRMEKLVFCQDQIYGVVLNKVREIGVHLNAYFMETSKRLANQIPFIIQYFMLQENGD
KVQKAMMQLLQDTQHYSWLLQEQSDTATKRKFLKEKIFRLTQ
>dog_MxB
YEQKVRPCIDLVDSLRALGVEQDLALPAIAVIGDQSSGKSSVLEALSGVALPRGSGIVTR
CPLVLKLKRDP-HKA-WRGRISYRKTELQFQDPSQVEKEIRQAQNIIAGQGLGISHELIS
LEITSPEVPDLTLIDLPGITRVAVGNQPQDIGVQIKALIKNYIQKQETINLVVVPCNVDI
ATTEALSMAQEVDPNGDRTIGVLTKPDLVDRGTEKTVVNVAQNLTYHLQKGYMIVRCRGQ
EEITNQLSLAEATEKERMFFQTHPYFRALLEEGKATVPCLAERLTKELILHINKSLPLLE
KQIRESHQRATDELHQCGDSIPSNEADKMFFLIEKIKLFNQDIDKLIEGEEIVKKNETRL
YNKIREEFEHWALVLTANTQK--VKNIVSEEVSVYEKQYRGKELLGFVNYKTFETIVHQY
IEQLVEPALTMLRKTIEIVWQAFTDTAKKHFSVFSNLSQTIQNKIEDIKTRQAETAENLI
RLQFRMEQLVYCQDQIYSVVLRKVREIGVHLNAYFLETSKRLANQIPFIIQYFVLQENGS
CLQKAMMQILQEREQYSWLLQEHADTSAKRRFLKEKIYRLAQ
>horse_MxB
YEEKVRPCIDLIDSLRALGVEQDIALPAIAVIGDQSSGKSSVLEALSGVALPRGSGIVTR
CPLVLKLKKQL-QECTWRGRISYQNVEVQLQEPSQVEKEICEAQNFVAGNGVGISHELIS
LEITSPEVPDLTLIDLPGIARVAVGNQPQDIGRQIKTLIRKYIQRQETINLVVVPCNVDI
ATTEALSMAQEVDPEGDRTIGILTKPDLVDKGTEKVVVNVVQNLTYHLKKGYMIVKCRGQ
QDITNKLSLAEATKREMAFFQTHPYFRALLEQGKATVPRLAERLTTELISHINKSLPLLD
NQIRESHQRATEELRQCGASIPSNEADKMFFLIEKIKLFNQDIEKLKEGEEIVKEKETRL
CNKIREEFKIWILVLAENIEK--VKNIMSQEVSKYEKQYRGKELSGFVSYKTFETIVQQY
IEQLVDPALVMLQKVEEIVRQTFINTARTHFGEFSNLNQIAQSKIEEIKTRQVETAENLI
RLQFKMEQLVFCQDQIYSVVLSKIREIGLHLNAYFSETSQRLANQIPFIIQYFMLQDNSD
CLQKAMMQLLYEKEHYSWMLQEQSETSTKRRFLKQKIYRLAQ
>flying_fox_MxB
YEDKVRPCIDLIDSLRALGVEQDLALPAIAVIGDQSSGKSSVLEALSGVALPRGSGITTR
CPLELKLKKQLSCEAPWSGKISYRDTELQIQAPLQVEKEIHRAQNIIAGNGVGISHELIS
LEITSPEVPDLTLIDLPGIARVAVGNQPQDIGAQIKALIRKYIQRQQTINLVVVPCNVDI
ATTEALSMAQEVDPDGDRTIGILTKPDLVDKGTEKMVVNVVQNLTYRLKKGYMIVRCRGQ
QEVADRLSLAEATRKETMFFQAHPYFRALLEEGKATVPRLAERLTIELITHITKSLPLLE
SQIRECHQSATDELRQCGEHIPSSDSDRMFFLIEKIKMFNRDIEKLVEGEEVVKEKETRL
YNKLREEFKAWVLVLAANTQK--VKNTVHQEISKYEKQYRGKELPGFVNYKTFEIIVQQY
LQQLVDPALEMLQKAVEIVRQTFVDTARNHFGEFSNLNKTVQSRIEEIKIKRAETADSVI
RLQFRMEQQVYCQDQIYSRLLEKAREIGVHLNAYFLETSNRLANQIPFIIQYFMLQENSD
YLQKAMMQMLQEREHYTWLLQEQSETAAKRQFLKEKIYRLTQ
>common_shrew_MxB
YEEKVRPCIDLIDSLRALGVEQDLALPAIAVIGDQSSGKSSVLEALSGVALPRGSGIVTR
CPLVLKLRKLS-WGS-WSGKVTYRDTQVQLQHPAQVEKEICRAQDLMAGRGVGISHELIS
VDISSPGVPDLTLIDLPGITRVPVGDQPQDIGLKIKTLIQKYIQRQATINLVVVPCNVDI
ATTEALSMAREVDPEGDRTIGVLTKPDLVDKGTERSILRVAQNRTYHLKKGYLMVRCRGQ
QDIADRLGLAEAAEKETKFFQGHPHFRTLLDEGRATVSCLAERLTSELILHINKTLPFLD
EQIRGSYQRATEELGLYGANVPSSDTERLLFLIEKIRAFNRHIEKLVEGEEVPPEKEMRL
CNRVRENFSNWCMVILAHAEK--AKNVMHDEVSKYEKSYRGKELIGFVNYKTFEIIVQQH
IERLLHPALEMLQKAVEIIRQTFADTANIHFGEFFNLNQTVQKLIEDIKVKQMDIVDNQI
RLQFKMEQQVYCQDHIYGNILRKVREIGLHLNAYFQEASQRLANQIPLIIRFFMLQEYGE
CLQKSMLQILQDKQSFSWLMQEQNETMLKRKCLVDKIHRLDQ
>Cape_elephant_shrew_MxB
YREKVRPCIDLIDSLRALGVEQDLELPAIAVIGDQSSGKSSVLEALSGVALPRGSGIVTR
CPLVLKLKRQS-CV--WSGKLSYRNAEFYLQHPEEVGKLIMQAQNDIAGCGVGISHELIN
LEITSREVPDLTLIDLPGITRVAVGNQPQDIGRKIKALIKSYIQRQQTINLVVVPCNVDI
VTTEALSMAKEVDPDGDRTIGILTKPDLVDKGTENSILKVMQNLTYHLKKGYMIVKCRGQ
QEIIDNLSLEEATEREKNFFQSHSVFRVLLEEGKATVPNLAEKLTSELILHIKKSLPLLE
NQIKESHQRAEEELRFCGIDIPEQEMDKMFFLIERIKAFNRDIEKLIEGEEIVKDNESRL
YNKVRKEFKAWEHVLEDNTKK--VKNIIHEEVSKYDNQYRCKELPGFVNYKTFETIVRQY
IQQLIDPALNMLQKVAETVQQAFSDTTKKHFCEFFNLNSTIQNMIEELKMKEIKTAEELV
QLQFKMELQVFCQDQIYSKILKKVREISIHLNAYFLETSKRLANQIPIIIQYFLLQDNGD
CLQKSIMQLLQVKDHYTWLLEEQKETATRRKFLKEKIYRLSQ
>tenrec_MxB
YEEKVRPCIDLIDSLRTLGVEQDLALPAIAVIGDQSSGKSSVLEALSGVALPRGSGIVTR
CPLVLKLRRQP-CEAKWRGKISFESTEHQLHDPAMVEQVIHKAQNLIAGQGVGISHKLIT
LEITSPDVPDLTLIDLPGITRVAVGNQPQDIEMQVKALIKKYIQRQQTINLVVVPCNVDI
ATTEALKMAKEVDPEGDRTIGILTKPDLVDKGAEKCILDVVRNHTYYLKKGYMIVKCRGQ
QEITNRLSLAEATKREMNFFQGHPNFRVLLDEGKATVPHLAEKLTSELIAHINKSLPLLE
KQIKDLHQGATEELRQYGTDIPSMETDKMFFLIEKIKEFNQSIDKLLEGEEVVKDNESRL
YNKIRKEFRNWELVLSANTQK--VRNIIHEEVSKYDKQYRGKELLGFVNYKTFETIVQQY
IQQLVEPALDTLQNVIEIVCQAFTDLAKSNFREFPNLHQTAQKLIETVKVQQAQSAENVI
QLQFRMEQLVFCQDRIYSKVLKKAREIGVHLNAYFMETSARLGNQIPIIIQFFLLQENGN
CLQKSMMQILQEKEHYSWILEEQRETSDKRRFLKERIFRLTQ
>aardvark_MxB
YEEKVRPYIDLIDSLRALGVEQDLALPAIAVIGDQNSGKSSVLEALTGVSLPRGNGIVTR
CPLVLKLKTCK-NG--WRGKISYQNMEFQLRDPTKVEQAIYEAQNAIAGHGVGISQELIN
LEITSLEVPDLTLIDLPGITRMAVGNQPLDIGLQIKSLIKKYIQRQQTINLVVVPCNVDI
ATTEALTMAKEVDPDGDRTIGILTKPDLVDKGDEKSVLNMVQNLTYYLKKGYMIVRCRDQ
QEIMDNLNLAEATKREINFFQRHPNFRVLLEEGKASVPCLAGRLTTELIMHIKKSLPLLE
NQIKDSHKRATEELRQCGTDIPSEETDKMFFLIEKIKMFNRDIEKLIEGEEAVKENETRL
YNKIRKEFKTWELVLAANTQK--VKNIIHEEVSNYDKQYRGRELPGFINHKTFENIVQRY
IQQLIDPALDMLQNVIEIVQQAFIHTAKNNFGEFPNLNQTAQNMIKDIKLRHAETAENLT
QLQFRMEQLVFCQDQIYSMVLKRAQEMGMHLNAYFMETSTRLANQIPLLIQFFVLQENGD
CLQRSMMQVLQEKDHYAWLLQEHRERAAKRRFLKERIYGLMQ
