# Supplementary material for: Evolutionary Analyses Suggest a Function of MxB Immunity Proteins Beyond Lentivirus Restriction
Source: PLoS Pathog. 2015 Dec 10;11(12):e1005304. doi: 10.1371/journal.ppat.1005304 (PMC4687636; doi:10.1371/journal.ppat.1005304)
Supplement: S4 Dataset — Fasta-formatted nucleotide alignment of MxA and MxB sequences used for analysis shown in Fig 3 and S3 Fig. We excluded the N-terminus and loop L4 from the alignment, because these regions do not align well between rodent/rabbit MxA-like sequences. (FASTA) [file ppat.1005304.s011.fasta]

>mouse_Mx1
TATGAGGAGAAGGTGCGGCCCTGTATTGACCTCATCGACACCCTGAGGGCTCTGGGTGTG
GAGCAGGACCTGGCCCTGCCTGCCATCGCTGTCATTGGGGACCAGAGTTCAGGGAAGAGC
TCTGTTCTGGAAGCACTGTCTGGAGTGGCCCTCCCCAGAGGCAGTGGTATTGTCACCAGA
TGCCCTCTGGTGCTGAAATTGAGGAAGCTGAAAGAAGGAGAGGAGTGGAGAGGCAAAGTC
TCCTATGATGACATCGAAGTGGAGCTCTCTGATCCTTCAGAGGTGGAAGAGGCCATTAAC
AAGGGTCAGAACTTCATTGCTGGGGTAGGCCTGGGGATCAGTGATAAGCTCATTAGCCTG
GATGTCAGCTCCCCAAATGTCCCAGACCTGACTCTCATTGACCTGCCTGGAATTACCAGG
GTGGCTGTAGGCAACCAGCCTGCAGACATAGGACGCCAGATCAAGAGACTTATCAAGACA
TACATCCAAAAACAAGAGACCATCAACCTGGTGGTAGTCCCCAGCAATGTGGACATTGCT
ACCACAGAGGCTCTGAGCATGGCTCAGGAGGTGGACCCTGAAGGGGATAGGACCATAGGG
GTCTTGACCAAGCCTGATCTGGTGGACAGAGGTGCTGAAGGCAAGGTCTTGGATGTGATG
CGGAACCTGGTGTATCCTCTGAAGAAGGGCTACATGATAGTCAAGTGCAGAGGTCAGCAG
GACATCCAAGAGCAGCTGAGCCTGACTGAGGCTTTTCAGAAAGAGCAAGTCTTCTTCAAG
GATCACTCATACTTCAGCATTCTTCTGGAAGATGGGAAGGCCACAGTGCCCTGCCTGGCA
GAGAGACTGACTGAGGAGCTCACCTCCCACATCTGTAAATCACTGCCACTATTGGAAGAT
CAAATAAATAGCAGTCATCAGAGTGCAAGCGAGGAGCTGCAGAAGTACGGTGCAGACATA
CCAGAAGATGACAGAACGAGGATGTCCTTTCTGGTGAATAAAATCAGTGCCTTCAATAGG
AATATCATGAATTTGATACAAGCACAGGAAACCGTATCAGAGGGAGACAGCCGGTTGTTT
ACCAAACTGCGAAATGAGTTTCTTGCTTGGGATGATCATATTGAGGAATATTTTAAAAAA
------GATTCTCCTGAGGTACAAAGCAAGATGAAAGAATTTGAAAATCAGTATCGTGGC
CGGGAGCTGCCAGGGTTTGTGGACTACAAGGCATTTGAGAGCATCATCAAAAAGCGAGTC
AAAGCCCTGGAAGAGTCTGCTGTGAACATGCTGCGCAGGGTCACTAAGATGGTCCAAACT
GCCTTCGTAAAGATTTTATCAAATGATTTTGGTGATTTTTTAAACCTCTGCTGTACTGCT
AAGTCCAAAATTAAAGAAATAAGATTAAACCAAGAAAAGGAAGCTGAAAACCTGATCCGA
CTTCACTTCCAGATGGAACAGATTGTCTACTGCCAGGACCAGGTTTACAAGGAAACCTTG
AAGACGATCAGAGAGATGACCCAGCACCTGAAAGCCTACTACCAGGAGTGCAGACGGAAT
ATTGGGAGACAGATCCCTCTGATTATCCAGTACTTCATCCTGAAAACATTTGGGGAGGAA
ATAGAGAAAATGATGCTTCAGCTTTTACAGGACACCAGTAAGTGCAGCTGGTTCCTGGAG
GAGCAGAGTGACACCAGAGAGAAGAAGAAGTTCCTGAAAAGGCGGCTTTTAAGGCTGGAT
GAG
>rat_Mx1
TATGAGGAGAAGGTGCGGCCCTGCATTGACCTCATCGACTCCCTGCGAGCTCTGGGTGTG
GAGCAAGACCTGGCCCTGCCTGCCATCGCTGTCATTGGGGACCAGAGTTCAGGGAAGAGC
TCTGTGCTGGAAGCACTGTCTGGAGTGGCCCTCCCCAGAGGCAGTGGTATTGTTACCAGG
TGTCCTCTGGTGCTGAAATTGAAGCAACTGAAGCAGGGAGAAAAATGGAGCGGCAAGGTC
ATTTATAAGGACACCGAGATTGAGATCTCACACCCTTCACTGGTAGAAAGGGAAATCAAT
AAAGCCCAGAACTTGATTGCTGGGGAAGGGTTGAAGATTAGCTCTGATCTCATTAGCTTG
GAGGTTAGCTCTCCACATGTCCCAGACCTGACTCTGATTGACCTTCCTGGTATCACAAGA
GTGGCTGTGGGTGACCAGCCTGCAGACATCGAACACAAGATCAAGAGACTTATCACTGAA
TACATCCAGAAACAGGAGACCATCAACCTGGTGGTGGTCCCCAGCAATGTGGACATTGCC
ACCACAGAGGCCCTGAAAATGGCTCAGGAGGTGGACCCTCAAGGGGATAGAACCATAGGG
ATCTTGACCAAGCCCGATCTGGTGGACAGAGGGACTGAAGACAAGGTCGTGGATGTGGTG
CGGAACCTCGTGTGCCACCTGAAGAAGGGCTACATGATAGTCAAGTGCAGGGGTCAGCAG
GACATCCAGGAGCAGCTGAGCCTGGCTGAGGCTCTTCAGAAGGAGCAAGTCTTCTTCAAG
GAACACCCTCAATTCAGAGTTCTTCTCGAGGATGGGAAGGCCACAGTGCCCTGCTTGGCA
AAGAGACTGACCATGGAGCTCACCTCCCACATCTGTAAATCGCTGCCAATATTGGAAAAT
CAAATAAATGTGAATCATCAGATTGCGAGTGAGGAGCTGCAGAAGTACGGAGCAGACATA
CCAGAAGATGACAGTAAGAGGCTGTCCTTTCTGATGAATAAAATCAATGTCTTCAATAAG
GATATCCTAAGTTTGGTACAAGCACAAGAAAACATATCATGGGAAGAAAGCCGGCTGTTC
ACCAAACTGCGAAATGAGTTTCTTGCTTGGAATGATTATATTGAGGAACATTTCAAAAAA
ACCCTAGGTTCTTCTGAGAAACACAGCCAGATGGAAAAATTTGAAAGTCATTATCGTGGC
CGGGAACTGCCAGGGTTTGTGGACTATAAGGCATTTGAGAACATTATCAAGAAGGAAGTC
AAGGCCCTGGAAGAACCCGCTCTGAACATGCTGCACAGGGTCACTACCATGGTCAAAAAT
GCCTTCACAAAGGTTTCATCAAACAATTTTGGTGATTTTTTAAACCTCCACAGTACTGCC
AAGTCCAAAATTGAAGACATCAGATTTAACCAAGAAAAAGAAGCCGAAAAACTGATCCGA
CTTCACTTCCAGATGGAACACATTGTCTACTGCCAGGACCAGGCTTACAAGAAAGCCTTG
CAGGAGATCAGAGAGATGACCCAGCACCTGAATGCCTACTACCAGGAGTGCGGAAGGAAC
ATTGGGAGACAGATCCCTCTGATCATCCAGTACTCCATCCTGCAAACATTTGGGCAGGAA
ATGGAGAAAGCAATGCTTCAGCTTCTACAGGACACCAGTAAGTGCAACTGGTTCCTGACT
GAGCAGAGTGACAGCAGAGAGAAGAAGAAGTTCCTGAAGAGGCGGCTTTTAAGGCTGGAT
GAG
>mouse_Mx2
TATGAGGAGAAGGTGCGGCCCTGCATTGACCTCATCGACTCCCTGCGGGCTCTGGGTGTG
GAGCAGGACCTGGCCCTGCCTGCCATCGCTGTCATTGGGGACCAGAGTTCAGGGAAGAGC
TCTGTGCTGGAAGCACTGTCTGGAGTGGCCCTCCCCAGAGGCAGTGGTATTGTCACCAGA
TGCCCTCTGGTGCTGAAATTGAGGAAGCTGAATGAGGGAGAGGAGTGGAGAGGCAAAGTC
TCCTATGATGACATCGAAGTGGAGCTCTCTGATCCTTCAGAGGTGGAAGAGGCCATCAAC
AAGGGTCAGAACTTCATTGCTGGGGTAGGTCTGGGGATCAGTGATAAGCTCATTAGCCTG
GATGTCAGCTCCCCAAATGTCCCAGACCTGACTCTCATTGACCTGCCTGGAATTACCAGG
GTGGCTGTAGGCAACCAGCCTGCAGACATAGGACGCCAGATCAAGAGACTCATCAAGACA
TACATCCAAAAACAGGAGACCATCAACCTGGTGGTGGTCCCCAGCAATGTGGACATTGCC
ACCACAGAGGCTCTGAGCATGGCTCAGGAGGTGGACCCTGAAGGGGATAGGACCATAGGG
ATCTTGACCAAGCCCGATCTGGTGGACAGAGGTACTGAAGACAAGGTCGTGGATGTGGTG
CGGAACCTGGTGTACCATCTGAAGAAGGGCTACATGATAGTCAAGTGCAGAGGCCAGCAG
GACATCCAAGAGCAGCTGAGCCTGACTGAGGCTCTTCAGAATGAGCAAATCTTCTTCAAG
GAACACCCTCATTTCAGAGTTCTTCTGGAGGATGGGAAGGCCACAGTGCCCTGCCTGGCA
GAGAGACTGACCGCAGAGCTCATCTCACACATCTGTAAATCTCTCCCTCTGCTAGAAAAT
CAAATAAAGGAAAGTCACCAGAGTGCAAGTGAGGAGCTGCAGAAGTACGGTATGGACATA
CCAGAAGATGACAGTGAAAAAACTTTCTTCCTGATCGAAAAAATCAATGCTTTTAACCAG
GACATCACTGCCCTAGTACAAGGGGAAGAGAATGTGGCAGAGGGAGAATGTCGCCTATTC
ACCAGGCTCCGAAAAGAGTTCTTGTCCTGGAGTAAGGAGATCGAAAAGAATTTCGCAAAA
------GGTTATGCTGTTTTATATAATGAAGTCTGGGCATTTGAAAAGCAGTATCGTGGC
CGAGAATTGCCAGGGTTTGTGAATTACAAAACATTTGAGAACATTATAAGAAGACAAATC
AAAACCCTGGAAGAACCAGCTATAGAAATGCTGCACACGGTCACTGAAATTGTACGAGCT
GCCTTTACAAGTGTTTCTGAGAAAAATTTTTCTGAGTTTTATAACCTCCACAGAACTACC
AAGTCCAAACTTGAAGACATCAGATTAGAACAAGAAAAGGAAGCAGAGATGTCGATCCGA
CTCCACTTCAAGATGGAACAAATTATCTACTGCCAGGACCAGATTTACAGAGGAGCCTTG
CAGAAGGTCAGAGAGATCTTCCAGCATCTGAATGCCTACCGCCAGGAGGCTCACAACCGC
ATCTCCAGCCACGTTCCCTTGATCATCCAGTATTTCATCCTGAAAATGTTTGCTGAGCGG
CTGCAGAAGGGCATGCTCCAGCTCCTGCAGGACAAGGATTCCTGCAGCTGGCTCCTGAAG
GAGCAGAGTGACACAAGCGAGAAGAGGAAGTTCCTGAAGGAGAGGCTGGCAAGGCTGGCC
CAG
>rat_Mx2
TATGAGGAGAAGGTGCGGCCCTGCATTGACCTCATCGACTCCCTGCGAGCTCTGGGTGTG
GAGCAAGACCTGGCCCTGCCTGCCATCGCTGTCATCGGGGACCAGAGTTCAGGGAAGAGC
TCTGTGCTGGAAGCACTGTCTGGAGTGGCCCTCCCCAGAGGCAGTGGTATTGTCACCAGA
TGTCCCCTGGTGCTGAAATTGAAGAAACTGAATCAGGGAGAGGAGTGGAAAGGTAAATTC
GCCTATGATGACATCGAAGTGGAGCTCTCTGATCCTTCAGAGGTGGAAGAGGCCATCAAC
ACAGTTCAGAACCATATTGCTGGAGAAGGGCTGGGGATCAGTGATAAACTCATTAGCCTG
GATGTCAGCTCCCCACACGTCCCGGACCTGACTCTGATTGACCTTCCTGGAATCACCAGG
GTGGCTGTAGGCAACCAGCCTGCAGACATAGGACGCCGGATCAAGAGACTTATCACTAAA
TACATCCAAAAACAAGAGACCATCAACCTGGTGGTGGTCCCCAGCAATGTGGACATTGCC
ACCACAGAGGCCCTGAGCATGGCTCAGGAGGTGGACCCTGATGGGGATAGGACCATAGGG
ATCTTGACCAAGCCTGATCTGGTGGACAGAGGGACTGAAGACAAGGTCGTGGATGTGGTG
AGGAACCTCGTGTGCCACCTGAAGAAGGGCTACATGATAGTCAAGTGCAGGGGTCAGCAG
GACATCCAGGAGCAGCTGAGCCTGGCTGAGGCTCTTCAGAAGGAGCAAGTCTTCTTCAAG
GAACACCCTCAATTCAGAGCTCTTCTGGAGGATGGGAAGGCCACAGTGCCCTGCCTGGCA
GAGAGGCTGACCATGGAGCTCATCTCACACATCTGTAAATCTCTTCCTTTGTTAGAAAAT
CAAATAAAGGAAAGTCACCAGAGTACAAGTGAGGAGCTGCAGAAGTATGGTGCAGACATA
CCAGAAGATGAGAATGAAAAAACTTTCTTCCTGATCGAAAAAATCAATGCTTTTAACCAG
GACATTACTGCCATAGTAGAAGGGGAAGAGATTGTGAGGGAGAAAGAATGTCGCCTATTC
ACCAAGCTCCGTAAAGTGTTCTTCGTATGGAGTCAGGAGATCGAAAGGAATTTCCAAAAA
------AGTTCTGATGCTTTATATAAAGAAGTCTACACATTCGAAATGCAGTATCGTGGC
CGAGAACTACCAGGGTTTGTGAATTACAAAACATTTGAGAACATCATAAGAAGACAAATC
AAAACCCTGGAAGAACCAGCTATGGAAATGCTGCACATTGTCACTGAAATTGTACGGGAT
GCCTTTACAACGGTTTCTGAGAAAAATTTCTCTGAGTTTTTTAATCTCCACAGAACTACC
AAGTCCAAACTTGAAGACATCAGATTAGAACAAGAAACAGAAGCAGAGAAGTCGATCCGG
CTTCACTTCCAGATGGAACAAATCATCTACTGCCAGGACCAAATTTATAGGAAAGCCTTG
CAGAAGGTCAGAGAAATCTTCCAGCATCTGAATGCCTACCGACAGGAGGCTCACAACCGC
ATCTCCAGCCACATTCCATTGATCATCCAGTATTTCATCTTGAAGATGTTTGCTGAGAAG
CTGCAGAAGGGCATGCTCCAGCTCCTGCAGGACAAGGATTCCTGCAGCTGGCTCCTGAAG
GAAAAGAGTGACACCAGTGAGAAGAGGAGATTCCTGAAGGAGCGGTTGGCAAGGCTGGCC
CAA
>hispid_cotton_rat_MxA_1
TATGAGGAGAAGGTCCGCCCATGCATTGACCTCATTGACTCCCTGAGGGCCCTGGGTGTG
GAGCAGGACCTGGCCCTGCCTGCCATCGCTGTCATTGGGGACCAGAGCTCAGGGAAGAGC
TCCGTGCTGGAAGCACTGTCCGGAGTGGCCCTCCCCAGAGGCAGTGGTATTGTTACCAGG
TGCCCTCTGGTGCTGAAACTGAAGCAACTGGGACAGGGAAAGAAGTGGACAGGCAAGGTC
ACCTATAAGGACATTGAAGTTGAGATCTCAGACCCCTTACAAGTGGAAGGGGAAATCAAT
AAAGCCCAGAATGTCATTGCTGGGGAAGGGCTGGACATTAGTAATGAGCTCATTAGCTTG
GAGGTCAGCTCCCCGAATGTCCCAGACCTGACCTTGATTGACCTGCCTGGGATCACCAGG
GTGGCTGTAGGCAACCAGCCCAAAGACATCGAATACCAGATCAAGAGACTCATTAAGACA
TACATCCAAAAACAGGAGACCATCAACCTGGTGGTGGTCCCCAGTAATGTGGACATTGCC
ACCACAGAGGCACTGAGCATGGCTCGGGAGGTGGATCCTGAAGGAGACAGGACTATAGGG
ATCTTGACCAAACCTGATCTGGTGGACAGAGGGGCTGAAGACAAGGTTGTTGATGTGGTG
CGGAATCTGGTATTTCATCTGAAAAAAGGCTACATGATAGTCAAATGCAGAAGCCAGCAA
GATGTTCAAGAGCGGCTGAGCCTGGATGAGGCCCTAAAGATGGAGCAAGCCTTCTTCAAA
GAGCACCCACAGTTCAGCATTCTCCTGGAGGATGGGAAAGCCACAGTGCCCTGTCTGGCA
GAGAGACTGACCATGGAACTCATCTTACACATCTGTAAATCATTGCCATTATTGGAAAAT
CAAATAAATATGTGTCACCAAAGTGCAATCGAGGAGCTGCAGAAATACGGCACAGATATA
CCAGAAGACAGTAACGAAAGAACTTTCTTTCTGATTGATAAAATTGATGCCTTCAATAAG
GACATCACTGCTTTGGTACAAGCACAGGAAACCGTATCAGGGAAAGGCAGCCGGCTATTT
GCCAAACTGAGAAATGAGTTTCATATTTGGAATAATTATATTGAGAAGCATTTCCAAAAA
------AGTTCTGCTGAGATAGACAGCCAGATCCAAATATTTGAAAATCAGTATCGTGGC
CGGGAGCTGCCAGATTTTGTGAACTATAAGACATTTGAGAATATCATCAAAAAGCAAATA
GAAGCTCTAAAAGAGCCTGCTGTGGTCATGTTACACAAGGTTACAGATATGGTCCGAACT
GCCTTCATTAACGTTTCATCAAACAATTTTGGTGAATTTTTTAACCTCTCCAGTGCTGCC
AAGTCCAAGATAGAAGATGTAAGATTAAATCAAGTAAAAGAAGCTGAAAAGCTGATTCGA
CTTCATTTCCAGATGGAACAGATCATCTACTGCCAGGACCAAGTGTACAGGGGAACTTTG
AAAGAGGTCAGAGAGATGAGCCAGCACCTGAATGCCTACTACCAGGAGTGTGGAAAGAGC
ATCGGGAGACAGGTTCCTCTGATCATCCAGTACTTCATCCTGCAAACCTTTGGGGAAGAG
GTGAAAAAAGCCATGCTTCAGCTCTTACAGGACAAGGCTAACTGTAGCCGGCTCCTGGCT
GAGCGGAGTGATACCAGAGAGAAGAGGAAGTTCTTGAAGAGGCGTCTTTCAAGGCTGGAC
CAG
>hispid_cotton_rat_MxA_2
TATGAGGAGAAGGTCCGCCCATGCATTGACCTCATCCACTCCCTGAGAGCCATGGGTGTA
AAACATGACCTGGCCCTGCCTGCCATCGCTGTCATTGGGGACCAGAGCTCAGGGAAGAGC
TCCGTGCTGGAAGCACTGTCTGGAGTAGCCCTCCCCAGAGGCAGTGGTATTGTTACCAGA
TTCCCTGTGGTGCTAAAATTGAAGAAGCTGGATCAGGGAGAAGAGTGGAGTGGCAAGGTC
ACCTATAATGGCATTGAAGTGGAGCTCTCTGATCCTTCACAGGTTGAAGATGCCATCAAT
AAAGGTCAGAACTTCATTGCTGAGACAGGGCTGGGGATCAGAGATAAACTCATTAGCCTG
GATGTCAGTTCCCCCAATGTTCCAGACCTGACTATGATTGACTTTCCTGGGATAAACAGG
GAGGCTATAGGCAACCCACCTGCTGACACTGGACACCAGACCAAGAAACTCATTAAGACA
TTCATCCAAAAACAAGAGACCATCATCCTGGTGGTGGTTCCCAGTAATGTGGACATTGCT
ACCACGGAGGCACTGAGCATGGCTCAGGAGGTGGATCCTGAAGGAGATAGAACCATAGGG
ATCTTGACCAAGCCTGATCTGGTGGACAGAGGTACTGAAGACAAGGTTGTTGATGTGGTG
CGGAATCTTGTCTACCACCTGAAGAAGGGCTACATGATAGTCAAGTGCAGGAGTCAGCAG
GACATCCAGGAACAGCTGAGCCTGACTGAGGCCCTTGAGAAAGAGCAAGATTTCTTTAAG
GGGCACCCTCACTTCAGTGTTCTTCTGGAGGATGGGAAGGCCACAGTGCCCCATTTCGCA
GAGAGACTGACCATGGAGCTCATCTCACATATCTGTAAATCACTGCCTTTGTTAGAAAAT
CAAATTAAGAAATGTTACCAGAGTACAAGCGAGGAGCTGCAGAAGTATGGTACAGACATA
CCAGAAGATGACTGCGGGAAAACTTTATTCCTGATTGATAAAATCAACACTTTTAACCAG
GACATCAGTGCCATTGTGCAAGGGGAGGAGAATGTGGAGGAGGGTGAATGTGGCCTGTTT
ACCAAGATCCTAGACGAGTTCTTCTTGTGGAGTAATGACATCGAAAGTGATTTCCAAAAT
------CGCTATGATGTTTTATATAAAGAAGTGCAAAAATTTGAAAAGCAACATCGAGGC
CGAGACCTGCCACGGTTTGCAAACTACAAAAAAATTGAGAACATCATAAGAAGGCAAATC
ATAGTTCTGGAAAAACCAGCTATGGACATGCTGCACAGGGTTACTGAAATGGTGCGGGTT
GCCTTTTCCAGTGTATCTGAAAAATATTTTGCTGAATTTTTAAATCTCCACAGAACTACC
AAGTCCAAACTTGAAGACATCAGATTAGAACAAGTAAAGGAAGCAGAGAAGATGATCCGA
CTCCACTTTCAGATGGAGCAGATCATCTACTGTCAGGACGAACTTTACATGGGAGCCTTG
CAGAGAGTCAGTGATATCTTTCCACATCTGTATGCCTACTGTCAGGAAGCTCACAACCGC
ATCTCCAGCCACATTCCTTTGATCATCCAGTATTTCATACTGAAAATGTTTGCTGAGAAG
CTGCAGAAGAGCATGCTCCAGCTCCTTCAGGACAAGGATTCCTGCAGCTGGCTCCTGGAG
GAAAGCATTGAAACCAGTGAGAAGAGGAAGTTCTTGAAGGAGAGACTGTCAAGGCTGAAC
CAG
>prairie_vole_MxA_1
TATGAGGAGAAGGTGCGGCCCTGCATTGACCTCATCGACTCCCTGCGGGCCCTGGGCGTG
GAGCAGGACCTGGCCCTGCCTGCCATAGCAGTCATTGGGGACCAGAGCTCAGGGAAGAGC
TCTGTGCTGGAAGCACTGTCAGGAGTGGCCCTCCCCAGAGGCAGCGGTATCGTCACCAGG
TGCCCACTGGTGCTGAAACTGAGGAAGTCAGAACCAGGAGAGAAGTGGAGAGGCAAGGTC
ATCTATGACGACATCGAAGTGGAGCTCTCCGATCCCTCCCAGGTGGAAGAGGCCATCAAC
AAAGGCCAGAACTTTATTGCTGGGGTAGGGCTGGGAATCAGTGATAAACTCATTAGCCTG
GATGTCAGCTCCCCAAATGTCCCAGACCTGACCCTGATTGACCTGCCTGGGATCACCAGG
GTGGCTGTGGGCAACCAGCCTGCAGACATCGGATGGCAGATCAAGAAACTCATCAAGGAA
TATATCAAGAAACAGGAGACCATCAACCTGGTGGTGGTCCCCAGTAATGTGGACATCGCC
ACCACGGAGGCACTGAGCATGGCTCAGGAGGTGGACCCTGACGGGGACAGGACCATAGGG
ATCTTGACCAAGCCTGATCTGGTGGACAAAGGGGCTGAAGACAAGGTCGTTGATGTGGTG
AGGAATCTCGTGTTCCCCCTGAAGAAGGGCTACATGATAGTCAAGTGCAGGGGTCAGCAG
GACATCCAGAAGCAGATGACCCTGGCTGAGGCCCTGAAGATGGAGCAAGACTTCTTCAAG
GAGCACCTACACTTCAGTGTTCTTCTGGAGGATGGGAAGGCCACAGTGCCCTGTCTGGCA
GAGAGACTGACCACGGAGCTCATTGCACACATCTGTAAATCGCTGCCACTACTGGAAAAT
CAAATAAAGGAGAGTTATCAGATTGCAGTCGAGGAGCTGCAGAAGTACGGCACAGATATA
CCAGAAGACGACAATGAGAGAACCTTCTTTCTAATTGATAAAATTAACGCCTTCAATAAG
GATATCACCGCTTTGGTACAAGCACAGGAAACCATATCAGAGGGAGAGAGTCGGCTGTTT
ACCAACCTGAGAAATGAATTTCTTAAATGGAATTATTATATTGAAAAACATTTTGAAAAA
ACCCTAGGTTCTGCTGAGATATGTAGCCAGATCAAAGTATTTGAAAGTCAGTATCGTGGC
CGGGAGCTGCCAGGGTTTGTGAACTATATGACGTTTGAGAACATCATCAAAAAGCAAATA
AAAGTCCTAGAGGAGCCAGCTGTGGACATGCTACACAAGGTCACTGACATGGTTCGAAAG
GCCTTCATAAGTGTATCGTCAAACAATTTTGGTGACTTTTTTAACCTCTTCAGTGCTGCC
AAGTCCAAAATTGAAGATATCAGATTAAAGCAAGAGAAACAAGCTGAAGCACTGATCCGA
CTTCACTTCCAGATGGAGCAGATTGTCTACTGCCAGGACCAAGTTTACAAGGGAGCCTTG
GAGGAGGTCCGAGAAATGACCCAGCACCTGAATGCCTACTACCAGGAGTGCGGAAGGAGC
ATTGGGAGACAGATCCCCCTGATCATCCAGTTCTTCACCCTACAAACATTTGGGAAAGAG
ATGGAGAAAGCCATGCTTCAGCTCTTACAGGACAAGGCTAACTGCAACAGGCTCCTGGCT
GAGCGGAAGGCTACCACAGAGAAGAGGAAGTTCCTGAAGAGGCGGATCTCAAGGCTGGAC
CAG
>prairie_vole_MxA_2
TATGAGGAGAAGGTGCGGCCCTGCATTGACCTCATCGACTCCCTGCGGGCCCTGGGCGTG
GAGCAGGACCTGGCCCTGCCTGCCATAGCAGTCATTGGGGACCAGAGCTCAGGGAAGAGC
TCTGTGCTGGAAGCACTGTCAGGAGTGGCCCTCCCCAGAGGCAGCGGTATCGTCACCAGG
TGTCCTCTGGTGCTGAAACTGAGGAAGTCGGAACCAGGAGAGAAGTGGAGAGGCAAGGTC
ACCTATGACGAAATCGAAGTGGAGCTCTCTGATCCCTCCCAGGTGGAAGAGGCCATCAAC
AAAGGCCAGAACTTTATTGCTGGGGTAGGGCTGGGAATCAGTGATAAACTCATTAGCCTG
GATGTCAGCTCTCCAAATGTCCCAGACCTGACCCTGATTGACCTGCCTGGGATCACCAGG
GTGGCTGTGGGCAACCAGCCTGCAGACATCGGATGGCAGATCAAGAGACTCATCAAGACG
TACATCCAGAAACAGGAGACCATCAACCTGGTGGTGGTCCCCAGTAATGTGGACATCGCC
ACCACGGAGGCACTGAGCATGGCTCAGGAGGTGGACCCTGACGGGGACAGGACCATAGGG
ATCTTGACCAAGCCCGATCTGGTTGACAGAGGTACTGAAGACAAAGTTGTTGATGTGGTA
CGGAACCTGGTGTACCACCTGAAGAAGGGCTACATGGTGGTCAAGTGCAGGGGCCAGCAG
GACATCCAGGATCAGCTGAGCCTGACTGAGGCCCTTGAGAAGGAGCAAGCCTTTTTCAAG
GAGCACCCTCACTTCAGTGTTCTTCTGGAGGATGGGAAGGCCACAGTGCCCCGTCTGGCA
GAGAGACTGACCACGGAGCTCATTGCACACATCTGTAAATCTCTGCCTTTGTTAGAAAAT
CAAATAAAGAAGTGTTACCAGGCTGCAAGCGAGGAGCTGCAGAAGTACGGTGCAGACATA
CCAGAAGATGACGATGGGAAAACGTTCTTCCTGATTGATAAAATCAATGCTTTTAACCAG
GACATCACTGCCATAGTACAAGGGGAGGAGAATGTGGGGGAGGGGGAATGTCGCCTGTTC
AACAAGATCCGAAGGGAGTTCTTCTTGTGGAGTAAGGAGATCGAAAAACATTTCCAAAGC
------GGTTATGATATTTTATATAATGAAGTCTGGAAATTTGAAAAGCAGTATCGAGGC
CGAGAGCTGCCAGGCTTTGTGAACTACAAAACGTTTGAGAACATCATAAGAAGGCAAATC
AGAGTCCTGGAAGAGCCGGCTGTGGACATGCTGCACAAGGTCACCGAAATGGTACGAGTG
GCCTTTTCGAAAGTTTCTGAAAAAAATTTTGATGAGTTTTTTAACCTCCACAGAACTACC
AAGTCCAAACTCGAAGACATCAGATTAGATCAAGAAAAGGAAGCGGAGAAGATGATCCGA
CTTCACTTTCAGATGGAGCAGATCATCTACTGCCAGGACCAAGTCTACAGGGGAGCTTTG
CAGAAGGTCAGAGAGATCTTTCAGCATCTGAACGCCTACCGCCAGGAGGCTCACAACCGC
ATCTCCAGCCACATTCCTTTGATCATCCAGTATTTCATCCTGAAAATGTTTGCTGAGCAG
CTGCAGAAGGGCATGCTCCAGCTCCTGCAGGACAAGGATTCCTGTAGCTGGCTCCTGAAG
GAACGCAATGACACCAGCGAGAAGAGGAAGTTCCTGAAGGAGCGGCTGTCAAGGCTGTCC
CAG
>Chinese_hamster_MxA_1
TATGAGGAGAAGGTACGGCCCTGCATTGACCTCATCGACTCCCTGCGGGCCCTGGGTGTG
GAGCAGGACCTGGCCCTGCCTGCCATTGCAGTCATCGGGGACCAGAGCTCAGGGAAGAGC
TCTGTGCTGGAAGCACTGTCAGGAGTGGCCCTCCCCAGAGGCAGTGGTATCGTTACCAGG
TGCCCTCTGGTGCTGAAGCTGAAGCAGCTGGGACAGGGAGAGGAATGGAGAGGCAAGGTC
ACCTATAAGGACACTGAGGTTGAGGTCTCAGACCCCACAGAAGTGGAAGGAGAAATCAAT
AAAGCCCAGAACTTCATTGCTGGGAAAGGGCTGGGGATCAGTGATGAGCTCATTAGCCTG
GAGGTCAGCTCCCCCAATGTTCCAGACCTGACCTTGATTGACCTGCCTGGGATCACCAGG
GTGGCTGTAGGCAACCAGCCTGCAGACATTGGATACCAGATCAAGAGACTCATCAAGACA
TATATCCAGAAACAGGAGACCATCAACCTGGTGGTGGTCCCCAGTAATGTGGACATCGCC
ACCACGGAGGCACTGAGCATGGCTCAGGAGGTGGACCCTGAAGGGGACAGGACCATAGGG
ATCTTGACCAAGCCTGATCTGGTGGACAGAGGTACTGAAGACAAGGTCGTTGATGTGGTG
CGGAACCTGGTGTACCACCTGAAGAAGGGCTACATGATAGTCAAGTGCAGAGGCCAGCAG
GATGTCCAGAAGCGGCTGGACCTGGCTGAGGCCCTAAAGATGGAGCAAGCCTTCTTCAAG
GAGCACCCATACTTCAGAGTTCTTCTGGAGGATGGGAAGGCCACAGTGCCCTGTCTGGCA
GAGAGACTGACCACGGAGCTCATCTCACACATCTGTAAATCGCTGCCACTACTGGAAAAT
CAAATAAAGGAGAGTCACCAGAGGACAAGCGAGGAGCTGCAGAAGTTCGGCATAGATATA
CCAGAAGACAATAATGAGAGAGCTTTCTTTCTGATCGATAAAATTAATGCCTTCAATAAG
GATATCACTGCTTTGGTACAAGCCCAGGAAACCGTATCAGCGGGAGGCAGCCGGCTGTTT
ACCAACCTGAGAAATAAGTTTCTTGACTGGAGTAATTATATTGAGAAACATTTCACAAAA
------AGTTCTGCTGAGATACACAGCCAGATCCAAGTATTTGAAAAACAGTATCGTGGC
CGGGAGCTGCCAGGGTTTGCGAACTATAAGACATTTGAGAACATTATCAAAAAGCAAATA
AAAGTCCTAGAAGAGCCTGCCGTGGTCATGCTACACGAGGTCACTGACATGGTCCGAATC
GCCTTCACAGGGGTTTCGTTAAACAATTTCGGTGAACTTTTTAACCTCCACAGTGCTGCC
AAGTCCAAAATTGAAGACATCAGATTAAATCAAGAAAAAGAAGCTGAAGAACTGATCCGG
CTTCACTTCAAGATGGAACAGATTGTCTACTGCCAGGACCAAGTTTACAGAGGAGCCTTG
AAGAAGGTCAGAGAGATGACCCAGCACCTGAATGCCTACTACGAGGAGTGCAGAAGGAGC
CTCGGGAGACAGATCCCTCTGATCATCCAGTACTTTATGCTGCAAAGATTTGGGGAAGAG
ATAGAGAAAGCCATGCTTCAGCTCTTACAGGACAAGGTTAACTGTAGCCGGCTCTTGGCT
GAGCGGAAAGACACCACAGAGAAGAGGAAGTTCCTGAAGAGGCGGCTTTCAAGGCTGGAC
CAG
>Chinese_hamster_MxA_2
TATGAGGAGAAGGTACGGCCCTGCATTGACCTCATCGACTCCCTGCGGGCCCTGGGTGTG
GAGCAGGACCTGGCCCTGCCTGCCATTGCAGTCATCGGGGACCAGAGCTCAGGGAAGAGC
TCTGTGCTGGAAGCACTGTCAGGAGTGGCCCTCCCCAGAGGCAGTGGTATTGTTACCAGA
TGCCCCCTGGTGCTAAAATTGAGGAAGCTGGAGCAAGGAGAGCAGTGGAGAGGCAAAGTC
AGCTATGAGGACAACGAAGTGGAGCTCTGTGATCCCTCAGAGGTGGAAGATGAGGTCAAC
AAAGCCCAGAACCTCATTGCTGGGATAGGGCTGGGGATCAGTGATAAGCTCATTAGCCTG
GAGGTCAGCTCCCCCAATGTTCCAGACCTGACCCTGATTGACCTGCCTGGGATCACCAGG
GTGGCTGTAGGCAACCAGCCTGCAGACATCGGATACCAGATCAAGAGACTCATCAAGACA
TACATCCAGAAACAGGAGACCATCAACCTGGTGGTGGTCCCCAGTAATGTGGACATCGCC
ACCACAGAGGCACTGAGCATGGCTCAGGAGGTGGACCCTGAAGGGGACAGGACCATAGGG
ATCTTGACCAAGCCTGATCTGGTGGACAGAGGTACTGAAGACAAGGTCATTGATGTGGTG
CGGAACCTGGTGTACCACCTGAAGAAGGGCTACATGGTAGTCAAGTGCAGGGGTCAGCAT
GACATCCAGGAACAGCTGAGCCTGACCGAGGCTCTTGAGAAGGAGCAAGCCTTCTTCAAG
GAGCACCCACACTTCAGAGTTCTTCTGGAGGATGGGAAGGCCACAGTGCCCTGTCTGGCA
GAGAGACTGACCACGGAGCTCATCTCACACATCTGTAAATCTCTGCCTCTGTTAGAAAAT
CAAATAAAGAACTGTTACCAGAGTACCAGCGAGGAGCTTCAGAAGTATGGCACAGACATA
CCAGAAGACGACAATGAGAAAACTTTCTTCCTGATAGATAAAATCAACACTTTTAACGAG
GACATTACTGCCATAGTACAAGGGGAGGAGAATGTGGGGGAGGGAGAATGTCGCCTGTTC
ACCAAGATCCGAGGCCAGTTCTCGTCGTGGAGTAATGAGATTGAGGATAATTTCCAAAGT
------GGTTATGATGTTTTATATAAAGAAGTCTGGAAATTTGAAAAGCAATATCGAGGC
CGAGAGCTGCCAGGGTTTGTGAACTACAAAACATTTGAGAACATCATAAGACGGCAAATC
AAAGTCCTGGAAGAGCCAGCTGTAGAAATGCTGCACAGGGTTACTGAAATGGTTCGAGAT
GCCTTTACCATTGTTTCTGAAAAAAATTTTGATGAGTTTTTTAACCTCCACAGAACTACC
AAGTCCAAACTTGAAGACCTCAGATTAGAACAAGAAATGGAAGCAGAGAAGATGATCCGA
CTTCACTTTCAGATGGAGCAGATCATCTACTGTCAGGACCAAGTTTACAGAGGAGCCTTG
CAGAAGGTCAGAGAGATTTTTCAGCACCTGAATGCCTACCGCCAGGAAGCTCACAACCGC
ATCTCCAGCCACATTCCTTTGATCATCCAGTATTTCATCCTGAAAATGTTTGCTGAGCAG
CTGCAGAAAGGCATGCTCCAGCTCCTGCAGGACAAGGATTCCTGCAGCTGGCTCCTGAAG
GAACACAATGACACCAGCGAGAAGAGGAAGTTCCTGAAGGAGCGATTGTCAAGGCTGGCT
CAG
>kangaroo_rat_MxA
TATGAAGAGAAGGTGCGGCCATGCATAGACCTCATCGACTCCCTGCGGTCCCTGGATGTG
GAGAAGGACCTGGCCCTGCCCGCCATTGCCGTCATCGGGGACCAGAGCTCTGGCAAGAGC
TCTGTGCTGGAGGCCCTGTCGGGAGTGGCCCTGCCCAGGGGCAGTGGCATCGTGACCAGG
TGCCCTCTGGTGCTGCGGCTGAAGAAGCTGGGGCAGGAGGAGGCGTGGAGGGCCAAGATC
AGCTACCAGGGCAAGGAAGTGGAGATCACAGATGCTTCCTGTGTGGAAAAAGAAATCAAC
AAAGCCCAGATGCTCATTGCGGGGCAAGGGCTGGGCATCAGCGCTGAGCTCATCAGTCTG
GAGGTCAGCTCCCCACACGTCCCTGACCTGACTCTGATCGACCTTCCCGGCATCACCAGG
GTGGCCGTGGGCGATCAGCCTGCTGACATCGGTTACCAGATCAAGCGACTCATCCTGAAA
TACATCCAGAAGCAGGAGACCATCAACTTGGTGGTGGTCCCCTGCAACGTGGACATCGCC
ACCACGGAGGCGCTGAGCATGGCCCAGGAAGTGGACCCAGATGGAGACAGAACCATAGGC
ATCCTGACCAAGCCCGACCTGGTAGACAAAGGGACGGAAGACAAGGTGGTGGATGTGGTG
CACAACCTGGTGTGCAACCTGAAGAAGGGCTACATGATCGTCAAGTGCCGGGGTCAGCAG
GACATCCAGCAGCGGCTGAGCCTGTCCGAGGCCCTGCAGAAGGAGCGAGCCTTCTTTGAG
GACCACCCCCAATTCAGGGTTCTGCTGGAGGATGGGAAGGCCACGGTGCCCTGCCTGGCA
GAAAGGCTGACCTCTGAGCTCATCACTCACATCTGTAAATCGCTGCCAACATTGGAAAAC
CAAATAAAGGAGAGTCATGAAAGAATAACAGAGGAATTACAAAAGTATGGCATGGACATA
CCAGATGATGATAATGAAAAAACATTCTATCTAATAGAAAAAATCAATGCATTTAACCAG
GACATCACTGCTTTGATGCAAGGAGAGGAAAATGTGAAGGATAATGAGACACGGCTATTT
ACCCAACTCCGAAAACAGTTCCAAGCATGGAGTGCTAAGATAGAAAGTAATTTCAAAAAA
------GGTTTTGTCACTTTGCATGATGAAATCTGGAAAATTGAATGGCAGTACCGAGGC
AGAGAGCTGCCTGGATTTGTGAATTATAAGATGTTCGAGACAATCTTAAAACAGGAGATA
AAAGCCCTGGAGGAGCCAGCTGTGGACATGCTGCACAGCGTCACTGATTTGGTCCGACTG
GCCTTCACAAAGGTTTCTGAACAAACTTTCGACAAGTTTTTCAACCTCCACCGAACTACC
AAGAACAAAATTGAAGACATCAGATCAGAGCAAGAAAAAGCTGCTGAGGAGTCCATTCGA
CTCCACTTCCAGATGGAGCAGATTGTCTACTGCCAGGACCAGGTGTACAGAACAACGCTG
ACCAAAGTCAGAGAAATCTTGCAGCACCTGAGCGCCTACCATCAGGAGGTCCACAGCCGC
ATGTCCAGCCACATCCCGCTGATCATCCAGTACTTCGTCCTGCAGACGTTCGGCCAGCAG
CTGCAGAAGGCCATGCTGCTGCTCCTGCAGGACAAGGAGGCCTGCGGCTGGCTTCTGAAG
GAGCGCAGAGACACCAGCGAGAAGAGGAAGTTCCTGAGGGAACGGCTGGCAAGGCTGGCA
CAG
>guinea_pig_MxA_1
TATGAGGAGAAGGTGCGGCCCTGCATCGACCTCATCGACTCTCTGCGGGCCCTGGGCGTG
GAGCAGGACCTGGCCCTGCCCGCCATCGCTGTCATCGGGGACCAGAGCTCGGGCAAGAGC
TCCGTGCTGGAGGCTCTGTCGGGAGTCGCCCTCCCCAGGGGCAGCGGCATTGTCACCAGG
TGCCCTCTGGTGCTGAAACTGAAGAAGCTGAGGCCAGAAGAGGAATGGAGAGGCAAGGTC
AGCTACCTGGACATTGAGGAGGACATCTCGGACGCCTCCAAGGTAGAAGAGGAAATCCGC
AAAGCCCAGAACTACATCGCTGGGGATGGGCTGGGAATCCAGGATGAGCTCATTAGCCTG
GAGGTCAGCTGCCCCGAAGTCCCAGATCTCACTCTCATCGACCTTCCTGGGATCACCAGG
GTACCTGTGGGCAATCAGCCTGCGGACATCGGTCGACAGATCAAGCGACTCATCAGAAAG
TACATCCAAAAGGAAGAGACCATCAACTTGGTGGTGGTCCCTAGTAATGTGGACATTGCC
ACCACGGAGGCTCTGAGCATGGCAAATGAGGTGGATCCTGAAGGAGACAGGACCATAGGA
ATCTTGACGAAGCCTGATCTAGTGGATAAAGGGACTGAGGACAAAGTTGTGGATGTGGTT
CAAAACCTGGTGTGCCACCTGAAGAAGGGCTACATGATTGTCAAGTGCCGCGGCCAGCAG
GACATCCAGGAGAACCTGTGCCTGACTGAGGCCTTGCAGAGGGAGAAGGCCTTCTTTGAG
GACCACCCACAGTTCAGGGTGCTGCTGGAGGCCAGAAAGGCCACTGTCCCCTGCCTGGCA
GAGAGACTGTCTGAAGAGCTCATTGCACACATCTGTAAATCTCTGCCACTATTGGAAAAT
AAAATCAAGGACCTTCACCAGAAAACAACAGATGAGTTACAGAAGTTTGGCATGGACATC
CCAGAAGATGACAGCGAGAAAATGTTCTTCCTGATAGAGAAAATCAATGCCTTTAATCTG
GACATCAATGCTGTAGTTGACGGGGAGGAAAGTGTAGGCACTGAAGGCTCCAGGCTGTTT
GCCAAACTCCGAAGGCAATTCCAGTTGTGGAGTTCCATGATTGAGAAGCATTTTTCAAAG
------GGTTTTGATGGTTTACAAAAAGAGATCTGGAAATTTGAAAACCAGCATCGTGGC
AGAGAGCTGCCTGGGTTTGTGAACTACAGGACATTTGAGAAAATCATCAAAAAGGAACTC
CAGGCCCTGGAGGAGCCGGCTGTGGACATGCTGCACCAGACCACCGATATGGTCCGGGCA
GCCTTCACAGATGTGTCTGAAAAAAACTTCACTGAGTTTTTTAACCTCTACAAAACCACC
AAGAACAAAATCGAAGATATTCGATCAGATCAGGAAGAAGCGGCGGAGAAGGCGATCCGC
ACTCACTTCCAGATGGAGCAGATCGTCTACTGCCAGGACCAGGCTTACCGAGGTGCGCTG
CAGAAGATCAGAGAAATCCTCCAGCACCTGAATGCCTATTGCCAGGAGGTTCACAGCCGC
ATCTCCACCCACATCCCCTTGATCATCCAGTACTATGTCCTGCAGTTGTTTGGCCAGCGG
CTGCAGAATGCCATGCTGCAGCTGCTTCAGGAGAAGGAGAACTGCACCTGGCTCCTGAAG
GAGCGGAGCGACACCAGCGAGAAGAGGAAGTTCCTGAAGGAGCGGCTGACCCGGCTGGGC
CAG
>guinea_pig_MxA_2
TATGAGGAGAAGGTGCGGCCCTGCATCGACCTCATCGACTCTCTGCGGGCCCTGGGCGTG
GAGCAGGACCTGGCCCTGCCCGCCATCGCTGTCATCGGGGACCAGAGCTCGGGCAAGAGC
TCCGTGCTGGAGGCTCTGTCGGGAGTCGCCCTCCCCAGGGGCAGCGGCCTTGTCACCAGG
TGTCCTCTGGAGCTGAAGCTGAAGAAGCTGAGGCCGGAAGAGGAATGGAGAGGCAGCATC
AGCTACAGGGGCAAAGAGGAGGCCATCCCCGATGCTTCCAAGGTGGAAGACGCGATCCGC
CAAGCTCAGGAGGAGATCGCTGGGCCGGACGAGGGAATCAAGGACGAGCTCATCAGCCTG
CTCATCAGCTCCCCTGATGCCCCGGACCTCACGCTGATCGACCTCCCCGGGATCACCAGG
GTGGCTATCGGCGCCCAGCCCTGGGATATCGGTAACCAGGTCAAGCAGCTCATTATGAAT
TACATTGAGAAGGAGGAGACCATCAACTTGGTGGTGATCCCCAGTAACGTGGATATCGCC
ACCACGGAGGCCCTGCGCATGGCGCAGGAAGTGGACCCCAAAGGGGACAGGACCATAGGA
ATCCTGACGAAACCTGACCTGGTGGACAAAGGTGCGGAGGACAAGGTGTTGGATGTGGTG
CACAACCTGTCATGTCCCCTGAAGAAGGGCTACATGGTGGTCAGGTGCCGTGGGCAGCAG
GACATCCAGGAGTGTCTGAGCCTGGCTGAGGCCCTACAGAAGGAGCGCTCCTTCTTTGAG
GACCACGAACAGTTCAGGGGGCTGCTGGAGGATGGAAAGGCCACCATCCCTCGCCTGGCA
GAGAGGCTGTCCACCGAGCTCATCGCGCACATTTGTAAATCTCTGCCGATGCTGGAAAAT
AGAATAAGGGAGCAGCACCAGAAAACAATGGAGGAGCTGCGGAAGTACGCCTCGGACATC
CCAGAGAATGAACACGAGCAAACCTTCTTCCTGATAGAGAAAATCAAAGCATTTAATCAG
GACATCAGCGCTCTGGTTGAGGGGGAGGAAAGTGTGGGTGTGGAAGACCCCCGGCTGATT
GCCTGCCTCCGACAGAAGTTCGAACAGTGGGATTCCATGATCAAGGACCACTTTAAGAAA
------GGTTATGGGGGTTTACAAAGAGATGTCCAGAAATTTGAAAGCCACCATCGTGGC
AGAGAGCTGCCTGGGTTTGTGAACTACCGGACATTTGAGACCATCGTGAAAAAGCTCCTC
CAGGGCCTGGAGGACACGGCCGTGGCCCTGCTACACCAGGTCACGGATCTGGTTCGCAAC
GCCTTCACAGCGGTTTCTGAAAAGAACTTCAGCGAGTTTTTAAATCTGCATAGTACTGCC
AAGGACAAGATCGAAGACCTCCACCTGGCCCAAGAAGAAGCGGCCGAGGCGGCCATTCGC
ATTCACTTCCAGATGGAGCAGGTCATCTACTGCCAGGACCAGGTGTACCAAGGTGCACTG
CAGGATGTCAGGGAGATTCTCCAGCACTTGAAGGCCTACTGCAAGGAAGTCAGAGACAAC
CTGGGCAGGCAGATCCCCCTGATCATCCAGTACTACACCCTGCACCTGTTCGGCCTGCGG
CTGCAGAACGCCATGCTGCAGCTGCTGCAGGACCAGGAGGTGTACGCCTGGCTCCTGACG
GAGCAGACCAGCGCCAGGAAGAAGAGGAAGGTCCTGAAGGAGCGGCTGGAGCGACTGGGC
CAG
>chinchilla_MxA_1
TACGAGGAGAAGGTGCGGCCCTGCATTGACCTCATCGACTCGCTGCGGGCCCTGGGCGTG
GAGCAGGACCTGGCTCTGCCTGCCATTGCTGTCATCGGGGACCAGAGCTCGGGCAAGAGC
TCCGTGCTGGAGGCCCTGTCAGGAGTCGCCCTCCCCAGAGGCAGCGGCATCGTCACCAGG
TGCCCTCTGGTGCTGAAGCTGAAGAGGCTGAGGCCGGAAGAGGAGTGGAGAGGCAAGCTC
AGCTACCTGGACGTTGAGCAGAACATCAAGGACGCTTCCCACGTGGAAAGTGCAGTCATC
AATGCCCAGGATACAATCACAGGGGACAGAGAGTGCATCAAGGACGAGCTCATTAGTCTG
GAGATCGGCTCCCCCACTGTCCCGGACCTCACTCTCATCGACCTTCCTGGGATCACCAGG
GTGGCCGTGGGCAATCAGCCGGTTGACATCGGTCACCAGATCAAGAAGCTCATAATGAAA
TACATTGAAAAGGATGAGACCATCAACTTGGTGGTGGTTCCTAGTAACGTGGACATTGCC
ACCACGGAGGCGCTGAGCATGGCACAGAAGGTGGACCCCACAGGAGACAGGACCATAGGC
ATCTTGACAAAGCCAGATCTGGTGGACAAAGGCACGGAGGACAAGGTGGTGGACGTGGTG
CACAACCTGGTGTGCCCCCTGAAGAAGGGCTACATGGTTGTCCGGTGCCGCAGGCAGCAG
GACATCCAGGAGCGCCTGAGCCTGGCCGAGGCCCTGCAGAGGGAAAAGGTCTTCTTTGAG
GAACACCCACACTACAGGGAGCTGCTGGACGATGGGAAGGCCACGGTCCCCTGCCTGGCA
GAGAGGCTGTCCGCCGAGCTCATTGCACACATCTGTAAATCCCTGCCGATGCTGGAAAAC
AAGATAAAGGAGCATCACCAGAAAACAACAGAGGAGCTACAGAAGTACGGCATGGACATC
CCAGAGGATGACAGCGAGAAAATAGTCTTCTTGATAGAGAAAATCAATGTGTTTAATCAG
GACATCAGTGCTCTAGTGCTCGGGGAGGAAACCGTGGGAAGGGAAGGCACCCGGCTGTTT
GCCAGACTCCGACTGAAGTTCCAGAACTGGAATTCCATGATTGGAGACTGCTTTGAAAAA
------GATTATGCCAGTTTAAAAAGAGATGTCATGAAATTTGAAAACCAGCATCGTGGC
AGAGAGCTGCCTGGGTTTGTGAACTACAAGACATTTGAGATGATCATGAAAAGTCAACTC
CGGGTCCTGGAGGAGCCGGCTGTGGACCTGCTGCGTGAGGTCACCGAAATGGTTCGCAAG
GCCTTCACAGCGGTTTCTGACAAGAACTTCAGTGAGTTTTTCAATCTGCACAAAACCTCC
AAGAACAAAATCGAGGACATTGGCTCAGACCAGGAAGAGGCCGCGGAGGCGGCCATCCGC
CTTCACTTCCAGATGGAGCAGATCGTCTACTGCCAGGACCAGGCCTACCAGGACGCGCTG
CAGCAGGCCCGGGAGTTTCTGCAGCACCTGAAAGCCTACTGCCAGGAGGTCGGAGGGAAC
CTGGGCAGACACATCCCCTTGGTCATCCAGTACTACGTCCTGCAGCTGTTCGGCCTGAGG
CTGCAGAACNCCATGCTGCAGCAGCTGCAGGACAAGGAGGGCTGCGCCTGGCTCCTGAAG
GAGCGCAGCAACATCGTGAGGAAGAGGCGGCTCCTGAAGGAGCGGCTGGTGCGGCTGGGT
CAG
>chinchilla_MxA_2
TACGAGGAGAAGGTGCGGCCCTGCATTGACCTCATCGACTCGCTGCGGGCCCTGGGCGTG
GAGCAGGACCTGGCTCTGCCTGCCATTGCTGTCATCGGGGACCAGAGCTCGGGCAAGAGC
TCCGTGCTGGAGGCCCTGTCAGGAGTCGCCCTCCCCAGAGGCAGCGGCATTGTCACCAGG
TGCCCCCTGGTGCTGAAACTGAAGAGGCTGAAGCCGGAAGAGGAGTGGAAAGGCAAGGTC
AGCTACATGGGCATTGAGGAGGACATCACGGATGCTTCCCAGGTGGAAGAGGAAATCAGG
AAAGCCCAGAACTTCATTGCTGGGGATGGGCTGGGAATCAAGGACGAGCTCATTAGTCTG
GAGATCAGCTCCCCCACTGTCCCGGATCTCACTCTCATCGACCTTCCTGGGATCACCAGG
GTGCCTGTGGGCAATCAGCCCGCTGACATCGGTCGCCAGATCAAGCGGCTCATCAGAAAT
TACATCCAAAAGGATGAGACCATCAATTTGGTGGTGGTCCCCAGTAACGTGGACATTGCC
ACCACGGAGGCGCTGAGCATGGCGAATGAGGTGGATCCCGATGGAGACAGGACCATAGGC
ATCTTGACAAAGCCTGATCTAGTGGACAGAGGCACTGAAGACAAGGTTGTGGATGTGGTG
CAAAACCTGGTGTGCCACCTGAAGAAGGGCTACATGATCGTCAAGTGCCGTGGCCAGCAG
GACATCCAGGAGCGCCTGAGCCTGACCGATGCCCTCCAGAGGGAAAAGGCCTTCTTTGAG
GACCACCCACAGTTCAGGGTGTTGCTGAAGGACAGAAAGGCCACGGTCCCCTGCCTGGCA
GAGAGACTGTCCGAAGAGCTCATCGCACACATCTGTAAATCTCTGCCTCTGCTGGAAAGT
CAAATAAAGGACCTTCACCAGAGAACAACAGAGGAGTTACAGAAGTATGGCATGGACATC
CCAGAAGATGACAGTGAGAAAACATTCTTCCTGATTGAGAAAATCAATGCATTTAATCAG
GACATCAGTGCTATAATCGAGGGGGAGGAAAATGTAGGCATGGACGGCACCCGGCTGTTT
GCCAGACTCCGACAACAATTCCAGTCGTGGAGTTCCATGATTGAGAAGCATTTTGCAAAA
------GGTTATGATGGTTTACAAACTGAAATCTGGAAATTTGAAAACCAGCATCGTGGC
AGAGAGCTGCCCGGGTTTGTGAACTACAGGACGTTTGAGAAGATCATCAAAAGGCAACTC
CGGGCCCTGGAGGAGCCAGCTGTGGACATGCTGCACCAGGTCACCGATATGGTCCGGAAG
GCCTTCACAGATGTGTCCGAAAAAAACTTCACTGAGTTTTTTAACCTCTACAGAACCACC
AAGAACAAAATTGAAGATATTAGATCAAGCCAGGAAGAAGCAGCAGAGAAGGCGATCCGC
ATTCACTTCCAGATGGAGCAGATCGTCTACTGCCAGGACCAGGCTTACCGAGGCGCGCTG
CAGAAGATCAGGGAAATCCTCCAGCACCTGAACGCCTACTGCCAGGAGGTTCACAGCCGC
ATGTCCACCCACATCCCCTTGATTGTCCAGTACTACGTCCTGCAGATGTTCGGCCAGCGG
CTGCGGAACGGCATGCTGCAGCTGCTGCAGGACAAGGAGGGTTGCACCTGGCTCCTGAAG
GAGCGGAGCGACACCAGCGAGAAGAGGAAGTTCCTGAAGGAGCGACTGGCACGGCTGGGC
CAG
>naked_mole_rat_MxA_1
TACGAGGAGAAGGTGCGGCCCTGCATCGACCTCATCGACTCACTGCGGGCCCTGGGTGTG
GAGCAGGACCTGGCCCTGCCTGCCATTGCGGTCATTGGAGACCAGAGCTCGGGAAAGAGT
TCCGTGCTGGAGGCTCTGTCAGGAGTCGCCCTCCCCAGGGGCAGTGGTATTGTCACCAGA
TGCCCTCTGGTGTTGAAACTGAAGAAGCTGAAGCAAGATGAAGAGTGGAGAGGCAAGGTC
AGCTACATGGGCATTGAAGAGGGCATCTCAGATGCTTTTAAGGTAGAAGAGGAAATCAAC
AGAGCCCAGAATTTCATCGCTGGGGATGGGCTGGCAATCAAGGATGAACTCATTAGTCTG
GAGATCAGCTCCCCCAGCGTCCCAGATCTGACTCTCATTGACCTTCCCGGGATCACCAGG
GTGGCTGTGGGCAATCAGCCTGCTGACATCGGTCGCCAGATCAAGCGGCTCATCATGAAG
TACATTGAAAAGTCTGAGACCATCAACTTGGTGGTGGTCCCCAGTAACGTGGACATCGCC
ACCACGGAGGCGCTGTGCATGGCCCAGGAGGTGGATCCGGAAGGAGACAGGACCATAGGA
GTCTTGACAAAGCCTGACCTGGTGGACAGAGGCACTGAAGACAAGGTTGTGGATGTGGTG
AAAAACCTGGTGTGCCATCTGAAGAAGGGCTACATGATCGTCAAGTGCCGTGGCCAGCAG
GACATCCAGGAGCGGCTAAGCCTGGCCGAGGCCCTGCAGAAGGAACAGGCCTTCTTTGAG
GACCACCCTCACTTCAGGGTGCTGCTGGAGGACGGAAAGGCCACAGTCCCCTGCCTGGCA
GAGAGACTGTCCGCTGAGCTCATCACACACATCTGTAAATCTCTGCCACTGTTGGAAAAT
CAAATAAAGGAGCGTCACCAGGAAATAACAGAGGAGTTACAAAACTATGGCCCGGACATC
CCACAAGATGAGAATGAGAAAACCATCTTCCTGATAGAGAAAATTAATGCATTCAATCAG
GACATCATTGCTCTAGTCCAAGGGGAAGAAAATGTAGGCACTGATGGCACCCGGCTGTTT
GCCAAACTCCGACATCAGTTCACATCTTGGAGTTCCGTGATTGAAAATCACTTTAGAAAA
------GGTTATGATGGCTTACAAAGTGAAGTCTGGAAATTTGAAAACCAGCATCGCGGC
AGAGAGCTACCTGGATTTGTGAACTACAGGACCTTTGAGAAGATCATTAAAAAGCAACTC
CAGGCCCTGGAGGAGCCGGCTGTAGAGATGCTGCACAAGGTCACTGAAATGGTCTGGAAA
GCCCTCACGGATGTTTCTGAAAAAAACTTTACTGAGTTTTTTAACCTCCACAGAACCACC
AAGAACAAAATTGAAGACATTCGATCGAGTCAAGAAGAAGAAGCGGAGAAGGCGATCCGA
GTTCACTTCCGGATGGAGCAGATCATCTACTGCCAGGACCAGGCTTACCGAGGTGCCCTG
AAGAAGGTCAGGGAAATCCTCCAACATCTGAACGCTTACCGCCAGGAGGTTCACAACCGC
ATCTCCACCCACATCCCCCTGATCATCCAGTACTACATCCTGCAGATGTTTGGCCAGCAG
CTACAGAACACCATGCTGCAGCTGCTGCAAGACAAGGACGCCTGCGCCTGGCTCCTGAAG
GAGCGGAGCGACACCAGCGAGAAGAGGAAGTTCTTGAAGGAGCGGCTGGCACGGCTGGGC
CAG
>naked_mole_rat_MxA_2
TACAAGGAGAAGGTGCAGCCCTGCATCGACCTCATCGACTCGCTGCGGGCCCTGGGTGTG
GAGCAGGACCTGGCCCTGCCCGCCATCGCGGTCATCGGGGACCAGAGCTCGGGCAAGAGC
TCCGTGCTGGAGGCTCTGTCAGGAGTCGCCCTCCCCAGGGGCAGTGGCATTGTCACCAGG
TGCCCTCTGGTGCTGAAGCTGAAGAAGCTGGACCAAGAAGAGGGGTGGAGAGGCAAGCTC
AGCTACCTGCAAGTCCAGGAGGACATCGCGGACACTTCCAAGGTGGAAGGGGCAGTCATC
AAAGCCCAAAACTTCATCACTGGCACCAGGCTGGGGATCAAGGATGAGCTCATCAGCCTG
GAGATCAGCTCCCCCAGCGTCCCGGACCTGACTCTCATCGACCTTCCTGGGATCACCAGG
GTGGCTGTGGGCAATCAGCCTGAGGACATTGGGTGCCAGATCAAGCGGCTCATCATGAAG
TACATTGAAAAGGCTGAGACCATCAACTTGGTGGTGGTCCCCAGCAACGTGGACATTGCC
ACCACGGAGGCTCTGAGCATGGCGAAGCAGGTGGATCCCGAAGGAGACAGGACCATAGGG
ATCCTGACGAAGCCCGACCTGGTGGACAAAGGCACGGAAGACAAGGTGGTGGACGTGGTG
CACAACCTGCTGTGCCCCCTGAAGAAGGGCTACATGGTGGTCAGGTGCCGCAGCCAGCAG
GACATCCAGGCGCGGCTGAGCCCGACCGAGGCCCTGCAGAGGGAGCAGGCGTTCTTTGAG
GACCACCCTCTCTTCAGGGTGCTGCTGGAGGAAGGAAAGGCCACGGTCCCCCGCCTGGCG
GAGAGACTGTCCTCTGAGCTCATCACACACATCTGTAAATCTCTGCCGCTGCTGGAAAAT
ACAATAAAGGAGCGGCACCAGGAAATAACGGAGGAGCTGCAAAAGTACGGCATGGACATC
CCAGAGGACGGAAATGAGAAAACGATCTTCCTGATCCAGAAAATCAGTGCATTTAACAAG
GACATCCGTGCTCTAGTCGAGGGCGAGGAGAGCGTGGGCAAGAATGGGACCCGGCTGTTT
GCCAGACTCCGGCAGAAGTTCCAAGGCTGGAACTCCATGATCGAAGAGCACTTTGAAAAA
------GGTTATGATGGTTTAAAAAGTAAAGTCTGGCAATTCGAAAGCCAGCATTGTGGC
AAAGAGCTGCCCGGGTTCGTGAACTACAGGACGTTTGAGACACTCATGAAAAGCCAGCTG
CAGGCCCTGGAGGAACCAGCGGTGGAGCTGCTGCACGAGGTCACCGTTATGGTTCGAGAC
ACCTTCACTGCGGTTTCTGAAAGGAACTTCAGTGGGTTTTTTAACCTGCACAAGACCTGC
AAGAACAAAATCGAGGACATCCGGTGGGACGGAGAAGAAGCGGCAGAGAAGGCGATCCAA
CTTCACTTCCGGGTGGAGCAGATCGTCTACTGCCAGGACCAGGCTTACCGAGGCGCGCTG
CAGCGGGTCAGGGAAGTCCTGCAGCACTTGAATGCCTACCGCCAGGAGGTCGGACGAAGC
CTGGCCAGACAAGTCCCCCTCATCATCCAGTACTTCGTCCTGCAGAGGTTCGGCCGGGAG
CTGCAGAGCNGC------CAGCTGCTACAGGACAAGGAGGCCTGCGCCTGGCTCCTGCAG
GAGGGGAGCAGCAGCACCAAGAGAAGGAAGGACTTGAAGGGGCGGCTGGAGCGGCTGGGC
CAG
>squirrel_MxA
TACGAGGAGAAGGTGCGGCCCTGCATCGACCTCATCGACTCCCTGCGGGCCCTGGGCGTG
GAGCGGGATTTGGCCCTGCCTGCCATCGCCGTCATTGGGGACCAGAGCTCGGGCAAGAGC
TCGGTGCTGGAGGCTCTGTCGGGAGTGGCTCTCCCCAGGGGCAGTGGTATCGTCACCAGG
TGCCCTCTTGTGCTGAGGATGAAGAAGCTGGGACAGGAGGATGAGTGGAGGGGCAAGGTC
AGTTACCTGGACATGGAGTTGGAGCTCTCAGAGGCTTCACAGGTGGAAGAGGAAATCAAT
AAAGCCCAGAACCTCATCGCCGGGACAGGGCTGGGCATCAGCGATGAGCTCATCAGCCTG
GAGGTCAGCTCCCCCAGCGTCCCGGATCTGACCCTCATCGACCTTCCTGGCATTACCAGG
GTGGCCGTTGGCAATCAGCCCACTGACATCGGGCGCCAGATCAAGCGACTTATCAGGAAG
TATATCCAAAAGCAGGAGACCATCAACCTGGTGGTGGTCCCCAGCAACGTGGACATCGCC
ACCACAGAGGCACTGAGCATGGCGCAGGAAGTGGACCCTGACGGAGACAGGACCATAGGA
ATTCTGACGAAGCCCGACCTGGTGGACAAAGGCACCGAAGACACCGTGGTGGACGTGGTG
AGGAACCTCGTGTGCCACCTGAAGAAGGGCTACATGATAGTCAAGTGCCGCGGCCAGCAG
GACATCCAGTCGCGGCTGAGCCTGGCCGAGGCCCTGCAGAAGGAGAAGGCCTTCTTTGAG
GACCACCCCCAGTTCAGGGCTCTGCTGGACGAAGGAAAGGCCACGATTCCCTGCCTGGCG
GAGAGACTGACCACTGAGCTCATTGCACACATCTGTAAATCCCTGCCACTACTGGAAAAT
CAAATAAAGGAAAATATCCAGAAAGTAACCGAGGAGTTGAAAAACTTTGGTGTGGATGTC
CCAGAGGAGGAGAGCTTGAAAACTTTCTTCCTGATAGACAAAATCAATCAGTTCAATCAG
GACATCAATGCTATAGTACAAGCCGAGGAAGTTGTAGGGCCCGAAGAAATGCGGCTGTTT
ACCAGGATGCGAAAGGAGTTCCACAAATGGAGTAATGAGATCGAAGAGAACTTCCAAAAG
------GGGCATGGAGTTCTGCGTAAAGAGATCAGGAGGTTTGAAAACCAGTACCGTGGC
CGGGAGCTGCCAGGCTTTGTGAATTACAGGACGTTTGAGACGATCATAAAGGAGCAGCTC
AGGTCCCTGGAGGAGCCGGCCGTGGACATGCTGCACACGGTGACGGATATGGTGCGAGTC
GCCTTCACAAATGCTTCAGAAAAGAACTTTGCTGAATTTTTTAACCTCCACAAAACTGCC
AAGTCCAAGATTGAGGACATCAGGCTGGAGCAAGAGCAAGGAGCGGAGAGGTGCATCCGG
CTGCACTTCCAGATGGAGCAGATCGTGTACTGCCAGGACCAGGTCTACCGGGGCGCGTTG
CAGGGCGTCAGGGAGATCTTTCAGCACCTCGATGCCTATCGCAAGGAGGCTCACAACCGC
ATCTCCAGCCTCGTGCCCTTGATCATCCAGTTCTTCGTCCTGAAGACGTTCGGCCAGAAG
CTGCAGACGGCCATGCTCCTGCTCCTGCAGGACAAGGACGCCTGTGGCTGGCTGCTGAAG
GAGCGCAGCGACACCAGCGACAAGAGGAAGTTCCTGAAGGAGCGGCTCTCGCGCCTGACC
CAG
>rabbit_MxA_ncbi
TACGAGGAGAGGGTGCGCCCGTGCATCGACCTCATCGACTCCCTGCGGGCCCTGGGCGTG
GAGCAGGACCTGGCGCTGCCCGCCATCGCCGTCATCGGGGACCAGAGCTCGGGCAAGAGC
TCCGTGCTGGAGGCCCTGTCGGGTGTGGCCCTCCCCAGGGGCAGCGGCATTGTCACGCGG
TGCCCTCTGGTGCTGAGGCTGAAGAAGCTGCCCGCGGAAGCCGAGTGGAGGGGCCGGGTC
AGCTACCAGGACCAGGAGGTGGAGCTCTGCGACCCCGCGCAGGTGGAGCCCGCAGTGACT
AAAGCCCAGAACGTGATCGCCGGGGAGGGGCTGGGCATCAGCTCCGAGCTCATCAGCCTG
GAGGTCAGCTCCCCGCTCGTGCCGGACCTGACCCTCATCGACCTGCCCGGCATCACCAGG
GTGGCCGTGGGCGGCCAGCCCGCGGACATCGGGCACCAGATCAAGGCGCTCATCAGGAAA
TACATCCAGAGGCAGGAGACCATCAACCTGGTCGTGGTCCCCAGCAACGTGGACATCGCC
ACCACCGAGGCGCTGAGCATGGCCCAGGAGGTGGACCCCGATGGGGACAGGACCATTGGC
ATCCTGACGAAGCCTGACCTGGTGGACAGGGGCACGGAGGACAAGGTGGTGGACGTGGCG
CGGAACCTCGTGTTCCACCTGAAGAAGGGCTACACGGTGGTGAAGTGCCGCGGGCAGCAG
GACATCCAGGAGCGGCTGAGCCTGGAGCAGGCCCTGCAGAGGGAGCGGGCCTTCTTCCAG
GAGCACCCCCACTTCAGGGTTCTTCTGGAGGAGGGCAGGGCCACGGTGCCCAGCCTGGCC
GAGAGACTGAGCACCGAGCTGATCGAACACATCTGTAAAACGCTGCCCCTGTTGGAGAAG
CAGATCAAGCAGAACCACGAGCAGTGCACGGAGGAGCTGCAGAAGTTCGGCGTGGACATC
CCCGAGGACGACAGCGACAGGCTGCTCTTCCTGATTGACAAAATCAACGCATTTAATCAG
GACATCACTGCCCTCATTCAAGGGGAGGAGGTCGTCCGGGAGAACGAAACCCGGCTGTTC
ACCAAGCTGAGGGCCGAGTTCTGCAAATGGGAGAGCGTGATCGAGAAGAATTTCAAGGCA
------GGTTCTAGTAACATCCGGAACCAACTGTGGAAGTTTGAAAACCAGTACCGTGGC
CGAGAGCTGCCGGGATTTGTGAACTTTAAGACGTTTGAGACGATTGTGAAACAGCACATC
AGAGCCCTAGAGTTGCCGGCTCAGGACATGCTGCACAGGGTGACAGACATGGTGCGCGCC
GCCTTCACAGATGTGTCAGAGAGAAACTTCCATGAGTTCTTCAACCTGCACAAGACCACC
AAGTCCAAAATCGAGGACATCCGCCTGGAACAGGAGAAGGAGGCCGAGCGCGAGATCCGG
CTGCACTTCCGGGTGGAGCAGGTCGTCTACTGCCAGGACCAGGTGTACCGGGGCGCGCTG
AAGAAGGTCCGGGAAATCATCGAGCACCTGGTGGCCTACTACCAGGAGACGGGCAGCCGC
CTGTCCAGCCTGGTCCCGATGCTCGTGCAGTTCTTCGTGCTGCAGTCCTACGGGCAGGAG
CTGCAGAAGTCCATGCTGCAGCTGCTGCACAACAAGGAGAACTGCGGCTGGCTGCTGAGA
GAGCGCAGCGACACCAGCACCAAGAGGAGGTTCCTGAAGGAGCGGCTGGCGCGGCTGGCC
CAG
