# Supplementary material for: Evolutionary Analyses Suggest a Function of MxB Immunity Proteins Beyond Lentivirus Restriction
Source: PLoS Pathog. 2015 Dec 10;11(12):e1005304. doi: 10.1371/journal.ppat.1005304 (PMC4687636; doi:10.1371/journal.ppat.1005304)
Supplement: S5 Dataset — Fasta-formatted nucleotide alignment of MxA-like sequences used for analysis shown in Fig 4. We excluded the N-terminus and loop L4 from the alignment, because these regions do not align well between MxA and MxB. (FASTA) [file ppat.1005304.s012.fasta]

>human_MxA
TATGAGGAGAAGGTGCGCCCCTGCATCGACCTCATTGACTCCCTGCGGGCTCTAGGTGTG
GAGCAGGACCTGGCCCTGCCAGCCATCGCCGTCATCGGGGACCAGAGCTCGGGCAAGAGC
TCCGTGTTGGAGGCACTGTCAGGAGTTGCCCTTCCCAGAGGCAGCGGGATCGTGACCAGA
TGCCCGCTGGTGCTGAAACTGAAGAAACTTGTGAACGAT---AAGTGGAGAGGCAAGGTC
AGTTACCAGGACTACGAGATTGAGATTTCGGATGCTTCAGAGGTAGAAAAGGAAATTAAT
AAAGCCCAGAATGCCATCGCCGGGGAAGGAATGGGAATCAGTCATGAGCTAATCACCCTG
GAGATCAGCTCCCGAGATGTCCCGGATCTGACTCTAATAGACCTTCCTGGCATAACCAGA
GTGGCTGTGGGCAATCAGCCTGCTGACATTGGGTATAAGATCAAGACACTCATCAAGAAG
TACATCCAGAGGCAGGAGACAATCAGCCTGGTGGTGGTCCCCAGTAATGTGGACATTGCC
ACCACAGAGGCTCTCAGCATGGCCCAGGAGGTGGACCCCGAGGGAGACAGGACCATCGGA
ATCTTGACGAAGCCTGATCTGGTGGACAAAGGAACTGAAGACAAGGTTGTGGACGTGGTG
CGGAACCTCGTGTTCCACCTGAAGAAGGGTTACATGATTGTCAAGTGCCGGGGCCAGCAG
GAGATCCAGGACCAGCTGAGCCTGTCCGAAGCCCTGCAGAGAGAGAAGATCTTCTTTGAG
AACCACCCATATTTCAGGGATCTGCTGGAGGAAGGAAAGGCCACGGTTCCCTGCCTGGCA
GAAAAACTTACCAGCGAGCTCATCACACATATCTGTAAATCTCTGCCCCTGTTAGAAAAT
CAAATCAAGGAGACTCACCAGAGAATAACAGAGGAGCTACAAAAGTATGGTGTCGACATA
CCGGAAGACGAAAATGAAAAAATGTTCTTCCTGATAGATAAAATTAATGCCTTTAATCAG
GACATCACTGCTCTCATGCAAGGAGAGGAAACTGTAGGGGAGGAAGACATTCGGCTGTTT
ACCAGACTCCGACACGAGTTCCACAAATGGAGTACAATAATTGAAAACAATTTTCAAGAA
GGCCATAAAATTTTGAGTAGAAAAATCCAGAAATTTGAAAATCAGTATCGTGGTAGAGAG
CTGCCAGGCTTTGTGAATTACAGGACATTTGAGACAATCGTGAAACAGCAAATCAAGGCA
CTGGAAGAGCCGGCTGTGGATATGCTACACACCGTGACGGATATGGTCCGGCTTGCTTTC
ACAGATGTTTCGATAAAAAATTTTGAAGAGTTTTTTAACCTCCACAGAACCGCCAAGTCC
AAAATTGAAGACATTAGAGCAGAACAAGAGAGAGAAGGTGAGAAGCTGATCCGCCTCCAC
TTCCAGATGGAACAGATTGTCTACTGCCAGGACCAGGTATACAGGGGTGCATTGCAGAAG
GTCAGAGAGATCTTTCAGCACCTGATGGCCTATCACCAGGAGGCCAGCAAGCGCATCTCC
AGCCACATCCCTTTGATCATCCAGTTCTTCATGCTCCAGACGTACGGCCAGCAGCTTCAG
AAGGCCATGCTGCAGCTCCTGCAGGACAAGGACACCTACAGCTGGCTCCTGAAGGAGCGG
AGCGACACCAGCGACAAGCGGAAGTTCCTGAAGGAGCGGCTTGCACGGCTGACGCAG
>human_MxB
TACGAGCAGAAGGTGCGCCCCTGCATTGACCTCATCGACTCCCTGCGGGCTCTGGGTGTG
GAGCAGGACCTGGCCCTGCCAGCCATCGCCGTCATCGGGGACCAGAGCTCGGGCAAGAGC
TCTGTGCTGGAGGCACTGTCAGGAGTCGCGCTTCCCAGAGGCAGCGGAATCGTAACCAGG
TGTCCGCTGGTGCTGAAACTGAAAAAGCAGCCCTGTGAG---GCATGGGCCGGAAGGATC
AGCTACCGGAACACCGAGCTAGAGCTTCAGGACCCTGGCCAGGTGGAGAAAGAGATACAC
AAAGCCCAGAACGTCATGGCCGGGAATGGCCGGGGCATCAGCCATGAGCTCATCAGCCTG
GAGATCACCTCCCCTGAGGTTCCAGACCTGACCATCATTGACCTTCCCGGCATCACCAGG
GTGGCTGTGGACAACCAGCCCCGAGACATCGGACTGCAGATCAAGGCTCTCATCAAGAAG
TACATCCAGAGGCAGCAGACGATCAACTTGGTGGTGGTTCCCTGTAACGTGGACATTGCC
ACCACGGAGGCGCTGAGCATGGCCCATGAGGTGGACCCGGAAGGGGACAGGACCATCGGT
ATCCTGACCAAACCAGATCTAATGGACAGGGGCACTGAGAAAAGCGTCATGAATGTGGTG
CGGAACCTCACGTACCCCCTCAAGAAGGGCTACATGATTGTGAAGTGCCGGGGCCAGCAG
GAGATCACAAACAGGCTGAGCTTGGCAGAGGCAACCAAGAAAGAAATTACATTCTTTCAA
ACACATCCATATTTCAGAGTTCTCCTGGAGGAGGGGTCAGCCACGGTTCCCCGACTGGCA
GAAAGACTTACCACTGAACTCATCATGCATATCCAAAAATCGCTCCCGTTGTTAGAAGGA
CAAATAAGGGAGAGCCACCAGAAGGCGACCGAGGAGCTGCGGCGTTGCGGGGCTGACATC
CCCAGCCAGGAGGCCGACAAGATGTTCTTTCTAATTGAGAAAATCAAGATGTTTAATCAG
GACATCGAAAAGTTAGTAGAAGGAGAAGAAGTTGTAAGGGAGAATGAGACCCGTTTATAC
AACAAAATCAGAGAGGATTTTAAAAACTGGGTAGGCATACTTGCAACTAATACCCAAAAA
GTTAAAAATATTATCCACGAAGAAGTTGAAAAATATGAAAAGCAGTATCGAGGCAAGGAG
CTTCTGGGATTTGTCAACTACAAGACATTTGAGATCATCGTGCATCAGTACATCCAGCAG
CTGGTGGAGCCCGCCCTTAGCATGCTCCAGAAAGCCATGGAAATTATCCAGCAAGCTTTC
ATTAACGTGGCCAAAAAACATTTTGGCGAATTTTTCAACCTTAACCAAACTGTTCAGAGC
ACGATTGAAGACATAAAAGTGAAACACACAGCAAAGGCAGAAAACATGATCCAACTTCAG
TTCAGAATGGAGCAGATGGTTTTTTGTCAAGATCAGATTTACAGTGTTGTTCTGAAGAAA
GTCCGAGAAATAGGCATCCACCTGAATGCCTACTTCTTGGAAACCAGCAAACGTCTCGCC
AACCAGATCCCATTTATAATTCAGTATTTTATGCTCCGAGAGAATGGTGACTCCTTGCAG
AAAGCCATGATGCAGATACTACAGGAAAAAAATCGCTATTCCTGGCTGCTTCAAGAGCAG
AGTGAGACCGCTACCAAGAGAAGAATCCTTAAGGAGAGAATTTACCGGCTCACTCAG
>rhesus_macaque_MxA
TACGAGGAGAAGGTGCGCCCCTGCATCGACCTCATCGACTCCCTGCGGGCTCTGGGTGTG
GAGCAGGACCTGGCCCTGCCGGCCATCGCCGTCATCGGGGACCAGAGCTCGGGCAAGAGC
TCTGTGTTGGAGGCACTGTCAGGAGTTGCCCTTCCCAGAGGCAGTGGGATCGTGACTAGA
TGCCCGCTGGTGCTGAAACTGAAGAAACTTGTGAACGAT---GAGTGGAGAGGCAAGGTC
AGTTACCAGGACTACGAGATTGAGATTTTGGATGCTTCAGAGGTAGAAAAGGAAATTAAT
AAAGCCCAGAATACCATCGCCGGGGAAGGAATGGGAATCAGTCATGAGCTAATTACCCTG
GAGATCAGCTCCCGAGATGTCCCAGATCTGACTCTAATAGACCTTCCTGGGATAACCAGA
GTGGCTGTGGGCAATCAACCTCCTGACATTGGGTATAAGATCAAGACACTCATCAGGAAG
TACATCCAGAGGCAGGAGACGATCAACCTGGTGGTGGTCCCCAGTAACGTGGACATCGCC
ACCACAGAGGCGCTGAGCATGGCCCAGGAGGTGGACCCCGAGGGAGACAGGACCATCGGA
ATCTTGACGAAGCCTGATCTGGTGGACAAAGGAACTGAAGACAAGGTTGTGGATGTGGTG
CGGAACCTCGTGTTCCACCTGAAGAAGGGCTACATGATCGTCAAGTGCCGCGGCCAGCAG
GAGATCCAGGACCAGCTGAGCCTGTCCGAAGCCCTGCAGAGAGAGAAGATCTTCTTTGAG
GACCACCCACATTTCAGGGATCTGCTGGAGGAAGGCAAGGCCACGATTCCCTGCCTGGCA
GAGAAACTTACCAGCGAGCTCATCGCACACATCTGTAAATCTCTGCCGCTGTTAGAAAAT
CAAATCAAGGAGAGTCACCAGGGAATAACAGAGGAGCTACAAAAGTATGGTGTCGACATA
CCAGAAGATGAAAATGAAAAAATGTTCTTTCTGATAGACAAAATTAATGCCTTTAATCAG
GACATCACTGCTCTCATACAAGGGGAGGAAACTGTAGGGGAAGATGACAGCCGACTGTTT
ACCAGACTCCGACGTGAGTTCCACAAATGGGGTATAATAATTGAAAACAATTTGCAAGAA
GGCCATAAAATTACGAGTAGAAAAATGCAGAAATTTGAAAATCAGTATCGTGGTAGAGAG
CTGCCAGGCTTTGTGAATTACAGGACATTTGAGACAATCGTAAAACAGCAAATCAAGGCA
CTGGAAGAGCCAGCTGTGAATATGCTACACACTGTGACGGATATGGTCCGGCTTGCTTTC
ACAGATGTTTCAATGAAAAATTTTGAAGAACTTTTTAACCTCCACAGAACCGCCAAGTCC
AAAATCGAAGACATTAGAACAGAACAAGAGAGAGAAGGCGAGAAGCTGATCCGCCTCCAC
TTCCAGATGGAGCAGATTGTCTACTGCCAGGACCAGGTGTACAGGGGTGCATTGCAGAAG
GTCAGAGAGATCTTTCAGCACCTGATGGCCTATCACCAGGAGGCCAGCAAGCGCATCTCC
AGCCACATCCCTTTGGTCATCCAGTTCTTCATGCTCCAGATGTATGGCCAGCAGCTTCAG
AAGGCCATGCTGCAGCTCCTGCAGGACAAGGACACCTATAGCTGGCTCCTGAAGGAGCGG
AGCGACACCAGCGACAAGCGGAAGTTCCTGAAGGAGAGACTTGCACGGCTGACGCAA
>howler_monkey_MxA
TATGAGGAGAAGGTGCGCCCCTGCATCGACCTCATCGACTCCCTGCGGGCTCTGGGTGTG
GAGCAGGACCTGGCCCTGCCGGCCATCGCCGTCATCGGGGACCAGAGCTCGGGCAAGAGC
TCCGTGCTGGAGGCGCTGTCGGGAGTCGCCCTTCCCAGAGGCAGCGGGATTGTGACCAGA
TGCCCACTGGTGCTGAAACTGAAGAAACTCATGAATGAA---GAGTGGAAAGGCAAGGTC
AGTTACCAGGACTTGGAGATTGAGATTTCGGATGCTTCAGAGGTGGAAAAGGAAGTTAAT
AAAGCCCAGAACACCATCGCTGGGGAAGGAATGGGAATCAGTCATGAGCTAATCACCTTG
GAGATCAGCTCCCGAGATGTCCCAGATCTGACTCTCATAGACCTTCCTGGAATAACCAGA
GTGGCTGTGGGCAATCAGCCTGCTGACATCGGGCGTAAGATCAAGGCACTCATCAGGAAG
TACATCCAGAGACAGGAGACCATCAGCCTGGTGGTGGTCCCCAGTAACGTGGACATCGCT
ACCACGGAGGCACTGAGCATGGCCCAGGAGGTGGACCCTGAAGGGGACAGGACCATCGGA
ATCTTGACGAAGCCTGATCTGGTGGACAAAGGAACTGAAGACAAGGTTGTGGACGTGGTA
CGGAACCTCGTGTTCCATCTGAAGAAGGGCTACATGATTGTCAAGTGCCGGGGCCAGCAG
GAGATCCAGGACCAGCTGAGCCTGTCTGAAGCCCTGGAGAGAGAGAAGATCTTCTTTGAG
GACCACCCATATTTCAGGGATCTGCTAGAGGAAGGAAAGGCCACGGTTCCCTGCCTGGCA
GAAAAACTTACCAGCGAGCTCATCGCACACATCTGTAAATCTCTGCCCCTGTTAGAAAAT
CAAATCAAGGAGAGTCACCAGAAGATAACAGAGGAGCTACAGAAGTATGGTGTAGACATA
CCGGAAGATGAAAATGAAAAAATGTTCTTCCTGATAGACAAAATTAATGCCTTTAATCAG
GACATCGCTGCTTCCCTTCAAGGGGAGGAAACTGTAGGGGAGGAAGACACCCGGCTGTTT
ACCAGACTCCGAAATGAGTTCCGCAAATGGAGTGCAGTCATTGAAAACAATTTTCAAGAA
AGCCATGAAATTATGAGTAGAAAAATCCAGAAATTTGAAAATCAGTATCGTGGTAGAGAG
CTGCCAGGATTTGTGAATTACAAAACATTTGAGACCATCGTAAAACAGCAAATCAAGGCA
CTGGAAGAGCCGGCTGTGGATATGCTACACACCGTGACAGATATGGTCCGGCTTGCTTTC
ACAAATGTTTCGATGAAAAATTTTGAAGAATTTTTTAACCTCCACAGAACTGCCAAGTCC
AAAATTGAAGACATTAGAGCAGAACAAGAGAGAGAAGGTGAGAAGCAGATCCGCCTCCAC
TTCCAGATGGAGCAGATTGTCTACTGCCAGGACCAGGTGTACAGGAATGCATTGCAGAAG
GTCAGAGAGATCTTTCAGCACCTGATGGCCTATCACCAGGAGGCCAGCAAGCGCATCTCC
AGCCACATCCCTTTGACCATCCAGTTCTTTGTGCTCCAGACGTACGGCCAGCAGCTTCAG
AAGGCCATGCTGCAGCTCCTGCAGAACAAGGACACCTACAGCTGGCTCCTGAAAGAGCGG
AGCGACACCAGCGACAAGCGCAAGTTCCTGAAGGAGCGGCTTGCACGGCTGACGCAG
>cow_MxA
TATGAAGAGAAGGTGCGGCCCTGCATTGACCTCATCGACTCCCTGCGGTCCCTGGGCGTG
GAGCAGGACCTGGCCCTGCCCGCCATCGCTGTTATCGGGGACCAGAGCTCGGGCAAGAGC
TCTGTGCTGGAGGCCCTGTCTGGGGTCGCCCTCCCCAGGGGCAGTGGTATTGTTACAAGA
TGTCCTCTTGTGCTGAGGCTGAAAAAACTTGGGAATGAAGACGAGTGGAAAGGCAAAGTC
AGCTTCCTGGACAAAGAGATTGAGATTCCAGATGCTTCACAGGTGGAAAAGGAAATCAGT
GAAGCCCAGATTGCCATCGCTGGGGAAGGCACGGGGATCAGTCATGAGCTGATTAGTCTG
GAGGTCAGCTCCCCTCACGTCCCAGATCTGACCCTGATAGACCTTCCTGGCATCACCAGG
GTTGCTGTGGGCAACCAGCCACCCGACATTGAATATCAGATCAAGTCTCTCATCAGGAAG
TATATCCTTAGGCAGGAGACCATCAACTTGGTGGTGGTCCCTGCTAACGTGGACATCGCT
ACCACAGAGGCGCTGCGCATGGCTCAGGAGGTGGACCCCCAAGGAGACAGGACCATAGGA
ATCTTGACAAAGCCCGATCTGGTGGACAAAGGTACAGAAGACAAGGTCGTGGACGTGGTG
AGAAACCTGGTTTTCCACCTGAAGAAGGGCTACATGATCGTCAAGTGCCGTGGCCAGCAG
GACATCAAGCATCGGATGAGCCTGGACAAGGCCCTGCAGAGAGAGCGGATATTCTTCGAG
GATCACGCACATTTCAGGGACCTTCTGGAGGAAGGGAAGGCCACTATCCCCTGCCTGGCA
GAAAGACTGACCAGTGAACTCATCATGCACATTTGTAAAACTCTGCCCCTGTTGGAAAAT
CAAATAAAGGAGACTCACCAGAGAATAACAGAGGAGTTACAGAAGTATGGCAAGGACATC
CCAGAAGAAGAAAGCGAGAAAATGTTCTGTCTGATAGAGAAAATTGATACATTTAATAAA
GAGATCATCTCAACAATAGAAGGGGAGGAATTCGTGGAGCAGTATGACTCCCGACTGTTT
ACCAAAGTACGAGCCGAGTTCTCCAAATGGAGTGCTGTGGTTGAGAAAAATTTCGAAAAA
GGTTATGAAGCCATACGTAAAGAAATCAAGCAATTTGAAAATCGGTATCGTGGCAGAGAG
TTGCCAGGGTTTGTGAATTACAAGACGTTTGAGACCATCATAAAAAAGCAGGTCAGAGTT
CTGGAAGAGCCTGCTGTGGACATGCTGCACACGGTGACAGATATAATCCGGAATACCTTC
ACAGATGTTTCAGGAAAACACTTTAATGAATTTTTCAACCTCCACCGAACTGCCAAGTCC
AAAATTGAAGACATTCGATTAGAACAAGAAAATGAAGCTGAGAAGTCCATCCGACTACAT
TTCCAAATGGAGCAGTTGGTCTACTGCCAGGACCAGGTGTACCGGCGTGCATTGCAACAG
GTCAGAGAGATCTTTCAACACCTGACCGCGTACCAGCAGGAAGTCAGCACCCGCATCTCC
GGCCACATCCCCTTGATCATCCAGTTCTTCGTGCTCCGGACGTATGGCGAGCAGCTCAAG
AAGAGCATGCTGCAGCTGCTCCAGGACAAGGACCAGTACGACTGGCTGCTGAAGGAGCGC
ACCGACACCAGAGACAAGAGGAAGTTCCTGAAGGAGCGGCTGGAGCGGCTGACCCGC
>Minke_whale_MxA
TACGAGGAGAAGGTGCGGCCCTGCATAGACCTCATCGACTCCCTGCGGGCCCTGGGCGTG
GAGCAGGACCTGGCCCTGCCCGCCATCGCTGTCATTGGGGACCAGAGCTCGGGCAAGAGC
TCCGTGCTGGAGGCTCTGTCGGGGGTCGCCCTTCCCAGAGGCAGCGGTATTGTTACAAGA
TGTCCTCTGGTGCTGAAACTGAAAAAACTTGTGAATGAAGACGAGTGGAAAGGCAAAGTC
AGTTTCCGGGACAAAGAGACTGAGATTTCAGATGCTTCGCAGGTGGAAAAGGAAATCAGT
GAAGCCCAGGTTGCCATTGCTGGGGAAGGCACGGGAATCAGTCATGAGCTGATTAGTCTG
GAAGTCAGCTCCCCTCATGTCCCGGATCTGACCCTGATAGATCTTCCCGGTATCACCAGG
ATCGCTGTGGGCAATCAGCCAGCCGACATTGAATATCAGATCAAGTCTCTCATCAGGAAG
TACATCCTTAAGCAGGAGACCATCAACTTGGTGGTGGTCCCCGCTAATGTGGACATCGCC
ACCACGGAGGCCCTGCGCATGGCTCAGGAGGTGGACCCCCAAGGAGACAGGACCATAGGA
ATCTTGACGAAGCCCGATCTGGTGGACAAAGGCACCGAAGACAAGGTAGTGGACGTGGTG
AGAAACCTCGTCTTCCACCTGAAGAAGGGCTACATGATAGTCAAGTGCCGGGGCCAGCAG
GACATCCAGCACCAGCTGAGCCTGACCAAGGCCCTGCAGAAGGAGCAGGACTTCTTTGAG
AACCACGCCCATTTCAGGGATCTTCTGGAGGAAGGAAGGGCCACGGTCCCGTGCCTGGCC
GAAAGACTGACCAGTGAACTCATCACGCACATCTGCAAATCTCTGCCCCTGTTAGAAAAT
CAAATAAAGGAGAGTCACCAGAGAATAACAGAGGAGCTACAGAAGTATGGCGTAGATATC
CCGGAAGATGAAAGTGGAAAGATGTTCTTTCTGATAGATAAAATTGATGCCTTTAATAAA
GAGATCACTAATAAAATAGAAGGGGAGGAATTCGTGGGAGAGTATGACTCTCGGCTGTTT
AACAAAATGCGAACCGAGTTCTACAAATGGAGTATTGTGGTTGAAAAGAATTTCCAAAAA
GGTTACAACGCCATATGTAAAGAAATCCAACAGTGTGAAAATCGGTATCGTGGCAGAGAG
TTGCCAGGGTTTGTGAATTATAAGACGTTTGAGGCCATCATAAAAAAGCAGGTCGGAGTT
CTGGAAGAGCCGGCTGTGGACATGCTGCACACAGTCACTGATATAATCCGGGCTGCCTTC
ACAGATGTTTCAGAAAAAAACTTTAATGAATTTTTCAACCTCCACAGAACTGCCAAGTCC
AAAATTGAAGACATTAGATTAGAACAAGAAAAGGAAGCTGAGAAATCGATCCGACTACAC
TTTCAAATGGAGCAGATCGTCTACTGCCAGGACCAGGTTTATCGGCGTGCGTTACAGAAG
GTCAGAGAGATCTTTCAGCATCTGATCGCCTACCACCAGGAGGTCAGCACCCGCATCTCC
GGGCACATCCCCTTGATCATCCAGTTCTTCATGCTCAAGACGTTCGGCGGGCAGCTGCAG
AAGGGCATGCTGCAGCTGCTGCAGAGCAAGGACGAGTACGACTGGCTGCTGAAGGAGCGC
AGCGACACCAGCGACAGGAGGAAGTTCCTGAGGGAACGGCTGGAGCGGCTGACCCGG
>wild_Bactrian_camel_MxA
TACGAGGAGAAGATTCGGCCGTGCATCGACCTCGTCGACTCCCTGCGGGCCCTGGGCGTG
GAGCAGGACCTGGCCCTGCCCGCCATCGCCGTCATCGGGGACCAGAGCTCGGGCAAGAGC
TCCGTGCTGGAGGCGCTGTCGGGGGTCGCCCTTCCCCGAGGCAGCGGTATTGTTACGAGA
TGTCCTCTGGTGCTGAAACTGAAAAAACTTGTGAACGAAGATGGATGGAGAGGCAAAGTC
AGTTTCCGGGACTACGAGGCCGAGATTTCAGATCCTTTGCAAGTGGAAAAGGAAGTCAAT
CAAGCCCAGATTGCCATCGCTGGGGAAGGAGTGGGAATCAGCCATGAGCTGATTACTCTG
GAGGTCAGCTCGCCTAACGTCCCGGATCTAACCCTGATAGATCTTCCCGGCATCACCAGG
GTGGCCGTGGGCAATCAGCCACATGACATTGAATACCAGATCAAGTCTCTCATCAGGAAG
TACATCCAGAGGCAGGAGACGATCAACCTGGTGGTGGTCCCCTGTAACGTGGACATCGCC
ACCACCGAGGCCCTGCGCATGGCTCAGGAGGTGGACCCCGATGGGGACAGGACCATAGGA
ATCTTGACAAAGCCTGATCTTGTGGACAAGGGCACTGAAGACAAGGTGGTGGACGTGGTA
CGAAACCTCATCTTCCACCTGAAGAAGGGCTACATGATTGTTAAGTGCCGGGGCCAGCAG
GACATCCAGGCCCGGCTGAGCCTGGCCAAGGCCCTGCAGAGGGAGCAGGCCTTCTTTGAG
GACCACACACATTTCAGGGATCTTCTGGAGGAAGGGAGGGCCACGGTCCCCCGCCTGGCG
GAGAAACTGACCGCAGAGCTCATCACACACATCTGTAAATCCCTGCCCCTGTTAGAAAAT
CAGATAAAGGAGAGTCACCAGAAAATATCAGAGGAGTTACAGAAGTGTGGCTCCGACATC
CCGGAAGACAAAAGTGGAAAAATGTTCCTTCTGATAGAGAAAATTGATGCGTTTAATAAG
GAGATCACAGCTTTAATTCAAGGGGAGGAATGCGTGGGGGAGCACAAGTCTCGGCTGTTT
ACCAGAATCCGAAGTGAGTTCAGCAAATGGAGTGCTGTGATCGAAAAACATTTCCAAAAA
GGCTATGACGATATCTGTAAACAGATCCAGCAATTTGAAAACCAGTATCGTGGCAGAGAG
TTGCCGGGGTTTGTGAATTACAAGACGTTTGAGACCATCATCAAAAAGCAGGTGGAGATT
CTGGAAGAGCCGGCTGTCGACATGCTGCACAGAGTAACTGATATAGTCCGGCTTGCCTTC
ACAAATGTTTCAGAAACACATTTTAACGAGTTTTTCAACCTCCACAGAACTGCCAAGTCC
AAAGTTGAGGACATTAAATTAGATCTAGAAAATGAAGCTGAGAAGCTGATCCGATTACAC
TTCCAAATGGAGCAGATCGTCTACTGCCAGGACAAGGTGTACCGGGGTGCGCTGCAGAAG
GCCAGGGAGATCTTTCAGCACCTGACCGCCTACCACGAGGAGGTCAGCAACCGCATCTCC
AGCCACATCCCCTTGATCATCCAGTACTTTGTGCTGCGGTCGTTCGGCCAGCAGCTGCAG
AAGGGCATGCTGCAGCTCCTGCAGAACAAGGACGAGTATGACTGGCTTCTGAAGGAGCGC
AGCCACACCAGCGACAAGAGGAAGTTCCTGAAGGAGCGGCTGTCGCGGCTGACCCAG
>walrus_MxA
TATGAGGAGAAGGTGCGCCCCTGCATTGACCTCATCGACTCCCTGCGGGCACTGGGTGTG
GAGCAGGACCTGGCCCTGCCCGCCATCGCCGTCATCGGGGACCAGAGCTCGGGCAAGAGC
TCCGTGCTGGAGGCTCTATCGGGGGTCGCCCTCCCCAGAGGCAGCGGGATTGTTACAAGA
TGTCCTCTGGTACTGAAACTGAAGAAGCTCCTGAACGAGGATGAGTGGAGGGGCAAAGTC
AGTTACCAGGACTTCGAGATGGAGATTTCAGACCCTTCGGAGGTGGAAGTGGAAATCAGT
AAAGCCCAGAATGCCATTGCCGGGGAAGGACAGGGGATCAGTCATGAGCTAATCAGCCTG
GAGGTCAGCTCCCCTCATGTCCCGGATCTGACCCTGATAGACCTCCCTGGCATCACCAGG
GTGGCTGTGGGCAATCAGCCGGCCGACATCGGATGCCAGACCAAGAAACTCATCAAGAAG
TACATCCTTAAGCAGGAGACGATCAACTTGGTGGTGGTCCCCTGCAACGTGGACATCGCC
ACCACAGAGGCGCTGAGCATGGCTCAGGAGGTGGACCCCGATGGCGACAGGACCATAGGA
ATCTTGACAAAGCCTGACCTGGTGGACAGAGGTACTGAAAGCAAGGTGGTGGATGTGGCA
CAGAACCTTGTCTGTCACCTGAAGAAGGGCTACATGATTGTCAAGTGTCGGGGCCAGCAG
GATATCCAGGACCAGGTGACCCTGACCGAGGCTCTGCAAAAAGAGAGAGACTTCTTTGAG
GACCACCCACATTTCAGGGTCCTCCTGGAGGAAGGAAGGGCCACAGTCCCCTGCCTGGCA
GACAAGCTGACCTCTGAACTCATCACGCACATCTGTAAAACTCTGCCCCTGTTAGAAAAT
CAGATAAAGGAAAATCATGAGAAAATAACAGAGGAGTTACAAAAGTATGGTTCCGATGTG
CCTGAAGAGGACCATGAAAAGATGTTTTTTCTGATAGAAAAAATTAATGCCTTTAACCAT
GACATCACCTCCTTAATTAAAGGGGAAGAATTTGTGGGGGAGGACGAGTGTCGGCTCTTT
ACCAAAATCCGAAACGAGTTCCACAAATGGAGCTTTGTGATTGAGAAGAAGTTCCAACAA
GGTTACAAAGCTATATATAAACAAATCGAGAAATTTGAAAATCGGTATCGTGGCCGAGAG
CTGCCAGGGTTTGTCAATTACAAGACGTTTGAGATTATCATAAAACAGCAAATCAAAGAA
CTAGAAGAACCAGCTGTCTATATGCTGCACACGATAACTGATATGGTCCAAGCTGCCTTC
ACAGATATTTCGGAAGCAAATTTTGCTGAATTTTTCAACCTCTACAGAACTACCAAGTCC
AAAAGTGAAGACATTAAATTTGAACTAGAAAAAGAAGCTGAGAAGTCCATCCGCCTTCAC
TTCCAAATGGAGCAGATTGTGTACTGCCAGGACCAGGTCTATCAGTGTGCATTGCAGAGG
GTCCGAGAAATCTTTGAGCATTTGCTGGCTTACCGTCAGGAGGCCACCAACCGCCTCTCC
AGCCACATCCCCCTGATCATCCAGTACTTCATCCTGCAAGTGTACGGCGAGAAGCTGCAG
AAGGGCATGCTGCAGCTGCTCCACGACAAGGACACCTACAACTGGCTCCTGAAGGAGCGC
AGTGACACCAGCGACAAGAGGAAATTCCTGAAGGAGCGGCTCGCGCGGCTGGCCCAG
>panda_MxA
TACGAGGAGAAGGTGCGCCCCTGCATCGACCTCATTGACTCCCTGCGGGCGCTGGGCGTG
GAGCAGGACCTGGCCCTGCCCGCCATCGCCGTCATCGGGGACCAGAGCTCGGGCAAGAGC
TCGGTGCTGGAGGCTCTGTCGGGAGTCGCCCTCCCCAGAGGCAGCGGGATTGTTACGAGA
TGTCCTCTGGTGCTGAAGCTTAAGAAGCTCCTGAACGAGGACGAATGGAGGGGCAAAGTC
AGTTACCAGGACTTCGAGATGGAGATTTCAGACCCTTCGGAGGTGGAAGTGGAAATCAAT
AAAGCCCAGGATACCATTGCCGGGGAAGGACAGGGGATCAGTCATGAGCTAATCACCCTG
GAGGTCAGCTCCCCTCATGTCCCGGATCTGACCCTGATTGACCTCCCTGGCATCACCAGG
GTGGCCGTGGGCAATCAGCCGGCCGACATCGGACGCCAGACCAAGCAACTTATCAGGAAG
TACATCTTTAAGCAGGAGACCATCAACTTGGTGGTGGTTCCCTGCAATGTGGACATCGCC
ACCACAGAGGCGCTGAGCATGGCTCAGGAGGTGGACCCCGATGGAGACAGGACCATAGGG
ATCTTGACGAAGCCTGACCTGGTGGACAGAGGTACTGAGAGCAAGGTGGTGGACGTGGCC
CAGAACCTGGTCTGTCACCTGAAGAAGGGCTACATGATCGTCAAGTGCCGGGGCCAGCAG
GACATCCAGGACCAGGTGACCCTGGCCGAGGCTCTGCAGAAAGAGAGAGTCTTCTTTGAG
GACCACCCACATTTCAGGGTTCTCCTGGAGGAAGGAAGGGCCACAGTCCCCTGCCTGGCG
GACAAGCTGACCTCTGAACTCATCTCGCACATCTGTAAAACTCTGCCCCTGTTAGAAAAT
CAGATAAAGGAAAACCATGAGAAGATAACGGAGGAGTTACAGAAGTACGGCTCAGATGTG
CCTGAAGACGAGCACGAAAAAATGTTTTTTCTGATAGACAAAATTAATGCCTTTAACCAT
GACGTCAACTCCTTAATCGAAGGGGAGGAATCTGTGGGAGAGGACGAGAGTCGGCTGTTT
ACCAAAATCCGAACCGAGTTCCACAAATGGAGTGCTGTGATTGAGAAGAGGTTCCAAAAA
GGTTACAAAGCTATATATAAACAAATCGAGAAATTTGAAAATCGGTATCGTGGCAGAGAG
CTGCCAGGGTTTGTCAATTACAAGACGTTCGAGATTATCGTAAAACAGCAAATCAGAGAG
CTGGAGGAGCCCGCTGTCGACATGCTGCACACGGTCACTGATATGGTCCAAGTTGCCTTC
ACAGATATTTCGAAAGCAAATTTTGATGAATTTTTCAACCTCTACAGAACTACCAAGTCC
AAAATTGAAGACATTAAATTTGAACTAGAAAAAGAAGCTGAGAAGTCCATCCGCCTTCAC
TTCCAAATGGAGCAGATCGTTTACTGCCAGGACCAGGTGTACCAGCACGCGCTGCAAAGG
GTCCGGGAAATCTTCGAGCATTTGCTGGCTTACCGTCAGGAGGCCACCAACCGCATCTCC
AGCCACATCCCCCTAATCATCCAGTACTTCATCCTGCAAGTGTTCGGCCAGAAGCTGCAG
AAGGGCATGCTGCAGCTGCTCCAGGACAAGGACACCTACAACTGGCTCCTCAAGGAACGC
AGCGACACCAGCGACAAGAGGAAGTTCCTGAAGGAGCGGCTGGCGCGGCTGACCCAG
>ferret_MxA
TATGAGGAGAAGGTGCGCCCCTGCATCGACCTCATCGACTCCCTGCGGGCCCTGGGTGTG
GAACAGGACCTGGCCCTGCCTGCCATCGCCGTCATTGGGGACCAGAGCTCGGGCAAGAGC
TCCGTGCTGGAGGCTCTGTCAGGGGTCGCTCTCCCCAGAGGCAGCGGGATTGTTACAAGA
TGCCCTCTGGTGCTTAAACTGAAGAAGGTCACGAACCAGGACGAGTGGAGGGGCAAAGTG
AGTTACCAGGACTTCGAGAAGGAGATTTCAGACCCCTCGGAGGTGGAAGCAGAAATTAAT
AAAGCCCAGAATGCCATTGCTGGGGAAGGACAGGGGATCAGTCATGAGCTCATCAACCTG
GAGGTCAGCTCCTCTCACGTCCCGGATCTGACCCTTATAGACCTCCCTGGCATTACCAGG
GTGGCTGTGGGCAATCAGCCGGCCGACATCGGACGCCAGACCAAGCAGCTCATCAGGAAG
TACATCCTCAGGCAGGAGACAATCAACTTGGTGGTAGTCCCCTGCAACGTGGACATCGCC
ACCACAGAGGCGCTGAGCATGGCTCAGGAGGTGGACCCCGACGGAGACAGGACCATAGGA
ATCTTGACAAAGCCTGACCTGGTGGACAGAGGTACCGAAAGCAAGGTGGTGGACGTGGCA
CAGAACCTTGTCTGTCACCTGAAGAAGGGCTACATGATTGTCAAGTGCCGGGGCCAGCAG
GACATCCAGGACCAGGTGACCCTGGCCGAGGCTCTGCAGAAAGAGAGAGACTTCTTTGAA
GACCACCCACATTTCAGGGTTCTTCTGGAGGAAGGAAGGGCCACAGTCCCCTGCCTGGCG
GACAAGCTGACCTCCGAGCTCATCATGCACATCTGTAAAACTCTGCCCCTGCTTGAAAAT
CAGATAAAGGAAAATCATGAGAAAATAACGGAGGAGTTACAAAAGTACGGCTCAGATGTG
CCCGAAGACGAGCACGAAAAGATGTTTTTTCTGATAGACAAAATTAATGCCTTTAGCCAC
GACATCAACTCCTTAATCGAAGGGGAGGAGTCAGTGGGGGAGAATGACAGTCGGCTCTTT
ACCAAAATCCGGAACGAGTTCCACAAATGGAACACTGTGATTGAGAAGGCGTTCCAGAAA
GGTTACAAAGCTATATATAAACAAATAGAGAAATTTGAAAATCGGTATCGTGGCAGAGAG
CTGCCAGGGTTTGTCAATTACAAGACGTTTGAGATTATCATAAAACAGCAAATCAAAGAA
CTGGAGGAGCCTGCTGTGGATATGCTACACACGGTGACGGATATGGTCCAGGCCGCCTTC
ACGGGTATTTCAAAAGCAAACTTTGATGAATTTTTCAACCTCTACCGAACTACCAAGTCC
AAAATTGAGGACATTAAATTTGAGCTAGAAGAGGAAGCCGAGAAGTCCATCCGCCTTCAC
TTCCAAATGGAGCAAATCGTCTACTGCCAGGACCAAGTGTACCAGCGGGCGCTGCAGAGG
GTCCGAGAGATCTTTGAGCATCTGATGGCGTACCATCAGGAGGCCACCACACGCATCTCC
AGCCACATCCCCCTGATCATCCAGTACTTCATCCTGCAAGTGTACGGGCAGAAGCTGCAG
AAGGCCATGCTGCAGCTGCTCCAGGACAAGGACACCTACAACTGGCTCCTTAAGGAGCGC
AGTGACACCAGCGACAAGAGGAAGTTCCTGAAGGAGCGGCTGGCACGGCTGGGCCAG
>rhesus_macaque_MxB
TACGAGCAGAAGGTGCGCCCCTACATTGACCTCATTGACTCCCTGCGGGCTCTGGGTGTG
GAGCAGGACCTGGCCCTGCCAGCCATCGCCGTCATTGGGGACCAGAGCTCGGGCAAGAGC
TCCGTGCTGGAGGCATTGTCAGGAGTTGCCCTTCCCAGAGGCAGCGGAATCGTAACCAGG
TGTCCGCTGGTGCTAAAATTGAAAAAGCAGCCCTACAAG---GCGTGGGCCGGAAGGATC
AGCTACCAGAACACCGAGATAGAGCTGCAGGACCCTGGCCAGGTGGAGAAGGAGATACAC
AAAGCCCAGAACGTCATGGCCGGGAATGGCCTGGGCATCAGCCATGAGCTCATCAGCCTG
GAGATCACCTCCCCTGAGGTTCCAGACCTGACCATCATTGACCTTCCCGGCATCGCCAGG
GTGGCTGTGGGCAACCAGCCCCGGGACATCGGACTGCAGATCAAGGCTCTCATCAAGAGA
TACATCCAGAGGCAGCAGACGATCAACTTGGTGGTGGTTCCCTGTAACGTGGACATTGCC
ACCACGGAGGCACTGAGCATGGCTCACGAGGTGGACCCGGAAGGGGACAGGACCATCGGG
ATCCTGACCAAACCAGATCTAATGGACAGGGGCACCGAGAAAAGCATCATTAATGTGGTA
CGGAACCTCACATACCCCCTCAAGAAGGGCTACATGATCGTGAAGTGCCGGGGCCAGCAG
GAGATCATCAACAGACTGAGTTTGGCAGAGGCAACCAAGAAAGAGATTACATTCTTTCAA
ACACATCCATGTTTCAGAGTTCTGCTGGAGGAGGGGTCAGCCACGGTTCCCCGACTGGCA
GAAAGACTTACCGCTGAACTCATCACGCACATCCAAAAATCGCTCCCGTTGTTAGAAGAA
CAAATAAGGGAGAGCCACCAGAAGGCGACCGAGGAGCTGCGGCGTTGCGGTGCTGACATC
CCCAGCCAGGATGCCGACAAGATGTTCTTTCTGATTGAGAAAATCAAGATGTTTAATCAG
GACATCGAAAAGTTAATAGAAGGAGAAGAAGTTGTAAGGGAGAACGAGACCCGTTTATAC
AACAAAATCAGAGAGGATTTTAAAAACTGGATAGGCATACTTGCAACTAATACCCAAAAA
GTTAAAAATATTATCCATGAAGAAGTTGAAAAATATGAAAAGCAGTATCGAGGCAAGGAA
CTTCTGGGATTTGTCAACTACAAGACATTTGAGACCATCGTGCATCAGTACATCCAGCAC
CTGGTGGAGCCCGCCCTTAGCATGCTCCAGAAAGCCGTGGAAATTATCCGGCAAGCTTTC
GTTAACATGGCCAAAAAACATTTTGGTGAATTCTTCAACCTTAACCATACTGTTCAGAGC
AAGATTGAAGACATAAAAGTGAGACACACAGAAAAGGCAGAAAACATGATCCAACTTCAG
TTCAGAATGGAGCAGATTGTTTTTTGTCAAGATCAGATTTACAGTGTTGTTGTGAAGAAA
GTCCGAGAAATAGGCGTCCACCTGAACGCCTACTTCTCCGAAACCAGCACACGTCTCGCC
AACCAGATCCCATTTATAATTCAGTATTTTATGCTCCGAGAGAATGGTGACTCCTTGCAG
AAAGCCATGATGCAGATACTACAGGAAAAAAATCGCTATTCCTGGCTGCTTCAAGAGCAG
AGTGAGACCGCCACCAAGAGAAGAATGCTTAAGGAGAGAATTTATCGGCTCACTCAG
>howler_monkey_MxB
TATGAGGAGAAGGTGCGCCCCTGCATTGACCTCATCGACTCCCTGCGGGCTCTGGGTGTG
GAGCAGGACCTGGCCCTGCCGGCCATCGCCGTCATCGGGGACCAGAGCTCGGGCAAGAGC
TCTGTGCTGGAGGCGCTGTCGGGAGTCGCCCTTCCCAGAGGCAGCGGAATCGTAACCAGA
TGTCCGCTGGTGCTGAAACTGAAAAAGCAGCCCCATGAG---GAGTGGGCCGGAAGGATC
AGCTACGGGAACACTGAACTAAAGCTGCAGGACCCCAGCCAGGTGGAGAAGGAGATACAC
AAAGCCCAGAACATCATGGCTGGGAATGGCCTGGGCATCAGCCATGAGCTCATCACCCTG
GAGATCACCTCCCCTGAAGTCTCGGATCTGACCATCATTGACCTTCCCGGCATCGCCAGA
GTGGCTGTGGGCAACCAGCCCCGAGACATCGGACTGCAGATCAAGGCTCTCATCAAGAAG
TACATCCAGAGGCAGCAGACGATCAACTTGGTGGTGGTTCCCTGTAATGTGGACATTGCC
ACCACGGAGGCGCTGAGCATGGCCCACGAGGTGGACCCTGAGGGGGACAGAACCATAGGG
ATCCTGACCAAACCAGATCTAATGGACAGGGGCACCGAAAAAGGCGTCATGAATGTGGTG
CGGAACCTCACATACCCCCTCAAGAAAGGCTACATGATCGTGAAGTGCCGGGGCCAGCAG
GAGATCACCAACAACCTGAGCTTGGCAGAGGCAACCAAGAAAGAAATTATGTTCTTTCAA
ACACATCCGTATTTCAGAGTTCTCCTGGAGGAAGGGTCGGCCACGGTTCCCCGACTGGCA
GAAAGACTTACCACTGAACTCACCATGCACATCCAAAGATCGCTTCCGTTGTTGGAAGAG
CAAATAAGGGAGAGCCACCAGAAGGCAACGGAGGAGCTGAGGCGCTGCGGGGCCGACATC
CCCAGCCAGGAGGCCGACAAGATGTTCTTTCTGATTGAGAAAATCAAGATGTTTAATCAG
GACATCGAAAAGTTAGTAGAAGGAGAAGAAGCTGTAAGGGAGAACGAGACCCGTTTATAC
AACAAAATCAGAGAGGAGTTTAAAAACTGGGTATGCATACTTGCAGCCAATACCCAAAAA
GTTAAAAATGTTATTCATGAAGAAGTTGAAAAATATGAAAAGCAGTATCGAGGCAAGGAG
CTTCTGGGATTTGTCAACTACAGGACGTTTGAGACCATCGTGCACCAGTACATCCAGCAG
CTGGTGGAGCCCGCCCTGAGCATGCTGCAGAGAGCCGTAGAAATTGTCCAGCAAGCTTTC
ATTAACACAGCCAAAAAGCATTTTAGCGAATTCTCCAACCTTAACCAAACAGCTCAGAGC
AAGATTGAAGACATGAAACTGAAACACGCAGAAAAGGCAGAAACCATGGTCCAGCTTCAG
TTCAGAATGGAGCAGATGGTTTTTTGTCAAGATCAGATTTATAGTGGTGTTCTGAAGAAA
GTCCGAGAAATAGGTGTCCACCTGAATGCCTACTTCTTGGAAACCAGCAAACGTCTCGCC
AACCAGATCCCATTCATAATTCAGTATTTTATGCTCCGAGAGAACAGCGACTGGTTGCAG
AAAGCCATGATGCAGATACTGCAGGAAAAAGATCGCTATTCCTGGTTGCTTCAAGAGCAG
AGTGAGACCGCCACCAAGAGAAGAATCCTTAAGGAGAGAATCTACCGACTCACTCAG
>cow_MxB
TATGAGGAGAAGGTGCGGCCCTGCATTGACCTCATCGACTCCCTACGGGCCCTGGGCGTG
GAGCAGGACCTGGCCCTGCCCGCCATTGCCGTTATCGGGGACCAGAGCTCCGGCAAGAGT
TCCGTGCTGGAGGCTCTGTCGGGGGTTGCCCTCCCCAGGGGCAGCGGAATCATCACCCGG
TGTCCGCTGGTGCTGAAACTGACAAAGCGGGAGTGTGAA------TGGACCGGGAAAATC
ACCTACCGCAACATTACGCAGCAGCTGCAAAATCCCTCCGAAGTGGAGTGGGAGATTCGG
AGAGCCCAGAACATCATAGCTGGGAATGGACTTGGCATCAGCCATGAGCTCATTAATCTG
GAGATCACCTCCCCTGAGGTCCCAGATCTGACCCTCATTGACCTTCCTGGCATCACCAGG
GTGGCTGTGGAAAACCAGCCACAAGACATTGGACTGCAGATCAAGGCACTCATCAAAAAG
TACATCCAGAGGCAGGAGACCATCAACTTGGTGGTAGTCCCCTGCAACGTGGACATCGCC
ACCACAGAGGCGCTGAGCATGGCCCAGGAGGTGGACCCCGATGGAGACAGGACCATCGGG
ATCCTGACCAAACCAGACCTGGTGGACAAGGGCACCGAGAAAGGTGTCCTGAAGGTCATG
CAGAACCTCACCTATCATCTCAAGAAGGGCTATATGATCGTGAAGTGCCGGGGCCAGCAG
GATATCACCAACAAGCTGAGCTTGGCAGAGGCAACCAGGAAAGAAACGATGTTCTTTGAG
ACGCATCCGTATTTCAGAATTCTTCTGGATGAAGGAAAGGCCACAGTGCCTCTTCTGGCA
GAAAGACTTACCACCGAGCTCATCTGGCACATCAATAAATCGCTCCCCTTGTTAGAAAAC
CAAATAAAGGAGAAGCACCAGAGGGCGACAGAGGAGCTACAGCAATACGGGGACGACATT
CCCAGCGATGAAGGGGATAAAATGTTCTTCCTCATTGAGAAAATTAAGGTATTTAATGAG
GACATTGGAAAGTTAATAGAAGGAGAAGAAATTGTAATGGAGACAGAGTCTCGCTTATGT
AACAAAATCAGAGAGGAGTTTACAAGCTGGATACTCATACTTACCACCAATATCGAAAAA
GTTAAAAGTATCCTTAACGAAGAAGTCTCAAAATATGAAAAGAAGTATCGAGGCAAAGAA
CTTCTTGGATTTGTCAATTACAAGACATTTGAGACTGTCGTGAAGCATTACCTGGGGCAG
CTGATAGACCCAGCACTCAAGATGCTCCAGAAGGCCATGGAAATTGTCTGGCAAACTTTC
AAGGACACAGCCAAAAAGCATTTTGCTGAATTTTGCAATCTGCATCAAACAGTCCAGAAC
AAGATCGAAGACATAAAAACAAAACAAATGGCAGAAGCAGCAAATCTGATCCAACTTCAG
TTCAGGATGGAGAAGCTGGTTTTTTGTCAAGACCAGATTTACGGCGTGGTTCTGAACAAA
GTCCGAGAGATTGGGGTCCACCTGAACGCATATTTCATGGAAACCAGCAAACGTCTCGCC
AATCAGATCCCGTTCATCATTCAGTATTTTATGCTCCAAGAGAATGGCGATAAGGTCCAG
AAAGCCATGATGCAGCTACTACAGGACACACAGCACTATTCCTGGCTGCTTCAAGAACAG
AGTGATACAGCTACCAAGAGGAAATTCCTGAAGGAGAAGATTTTTCGGCTGACTCAG
>Minke_whale_MxB
TACGAGGAGAAGGTGCGGCCCTGCATAGACCTCATCGACTCCCTGCGGGCCCTGGGCGTG
GAGCAGGACCTGGCCCTGCCCGCCATCGCTGTCATTGGGGACCAGAGCTCGGGCAAGAGC
TCCGTGCTGGAGGCCCTGTCGGGGGTCGCCCTTCCCAGAGGCAGCGGAATCATAACCAGG
TGTCCGCTGGTGCTGAAACTGACAAAGCAGGAGTTCAGG------TGGGCCGGGAAAATC
AGCTACCGGAAGACGGAGCTCCAGCTGCAAGACCCCTCACAGGTGGAGAGGGAAATACGT
AAAGCCCAGGATGTCATAGCTGGGAATGGAGTTGGCATTAGCCACGAGCTCATTAGTCTG
GAGATCACCTCCCCTGAGGTTCCAGATCTGACCCTCATTGATCTTCCCGGCATCACCAGG
GTGGCTGTGGGAAACCAGCCCCATGATATCGGACTGCAGATCAAGGCACTCATCAAAAAG
TACATCCAGAGGCAGCAGACAATCAACTTAGTGGTGGTCCCCTGCAACGTGGACATCGCC
ACCACGGAGGCACTGAGCATGGCTCAGGAGGTGGACCCTGATGGAGACAGGACCATAGGA
ATCCTGACCAAACCAGATCTAGTGGACAAGGGCACTGAGAAAGGTGTCCTGAAAGTCGTG
CAGAACCTCACATACCGTCTCAAGAAAGGCTATATGATAGTGAAGTGCCGGGGTCAGCAG
GAGGTCACGAACAAGCTGAGCTTGGCCGAAGCAACCAAGAAGGAAATGATGTTCTTTCAA
ACACATCCGTACTTCAGAGTTCTCCTGGAGGAAGGAAAGGCCACGGTGCCCTGTCTGGCA
GAAAGACTGACCACCGAGCTCATCTGGCATATCAATAAATCGCTCCCTTTGTTAGAGAAT
CAACTAAAGGAGAGTCACCAGAGGGCGACAGAGGAGCTGCGCCAGTGTGGAGACAACATC
CCCAGCAATGAAGCCGATAAAATGTTCTTTCTGATTGAGAAAATTAAGGTGTTTAATCAG
GACATTGAAAAGTTAATAGAAGGAGAAGAAATTGTACAGGAGAAAGAGTCCCGCTTATAT
AACAAAATCAGAGAGGAGTTTAAAAGCTGGATACTCGTACTTGCAGACAATACCCAAAAA
GTTAAGAATATCATTCATGAAGAAGTCTCAAAATATGACAAGCAGTATCGAGGCAAGGAA
CTTCTCGGATTTGTCAGCTACAAGACGTTTGAGACCATCATGAAGCAGTATCTCGAACAA
CTGGTAGACCCAGCACTCAAGCTACTCCAGAAGGCCGTTGAAATTATATGGCAAACTTTC
ACTGACACAGCCCAAAAAAGTTTTGGTGGATTTTACAACCTTAATCACACAGTCCAGAGC
AGGATTGAAGAGATAAAAACAAAACAAGCGGAAACAGCAGAAAATCTGATCCGTCTTCAG
TTCAGGATGGAGCAAATGATTTATTGTCAAGATCAGATTTACAGCGTGGTTCTGGGCAAA
ATTCGAGAGATTTGGGTCCACCTGAATGCGTATTTCTCGGAAACCAGCAAACGTCTCGCC
AACCAGATCCCATTCATAATTCAGTATTTTATGCTCCGAGAGAATGGTGATTACTTGCAG
AAAGCCATGATGCAGATACTACAGGAAAAACAGCACTATACCTGGCTGCTTCAAGAACAG
GGTGACACGACAGCCAAGAGGAAATTCCTTCAGGAGAAAATTTACCGGCTGGTTCAG
>wild_Bactrian_camel_MxB
TACGAGGAGAGGGTTCGGCCCTGCATCGACCTCGTCGACTCCCTGCGGGCCCTGGGCGTG
GAGCAGGACCTGGCCCTGCCCGCCATCGCCGTCATCGGGGACCAGAGCTCGGGCAAGAGC
TCCGTGCTGGAGGCGCTGTCGGGGGTCGCCCTTCCCAGAGGCAGCGGAATCGTCACCAGG
TGTCCGCTGGTGCTGCAACTGAAGAAACAGCTGCACGAGTGCACGTGGAGGGGGACACTC
AGCTACCGGAACACGGAGCTCCAGCTGCAGGACCCCTCCCAGGTGGAGAGGGAAATCCGG
AAAGCCCAGGACGCCATAGCTGGGAGTGGAGTTGGCATTAGCCACGAGCTCATTAGTCTG
GAGGTCACCGCCCCTGAGGTTCCAGATCTGACCCTCATTGATCTTCCCGGCATTGCCAGG
GTGGCCGTGGGAAATCAGCCCCAGGACATCGGACAGCAGATCAAGGCACTCATCACCAAG
TACATCCGGAGGCAGGAGACGATCAACCTGGTGGTGGTCCCCTGTAACGTGGACATCGCC
ACAACAGAGGCGCTGAGCATGGCCCAGGAGGTGGACCCCGATGGGGACAGGACCATAGGG
ATCCTGACCAAACCAGACCTAGTGGACAAGGGCACCGAGAAATGCGTCCTGAACGTGATG
CAGAACCTCACGTACTGCCTCAAGAAGGGCTACATGATAGTGAAGTGCCGGGGCCAGCAG
GACATCCTGGACAAAATGAGCTTGGCAGAGGCCACCAGGAGAGAGACGCTGTTCTTCCAA
ATGCATCCGTACTTCAGAGGTCTCCTGGAGGAAGGAAAGGCCACCGTGCCTCGTCTGGCA
GAAAGGCTCACCGCCGAGCTCACCGTGCACATCAGGAAATCCCTCCCACTGTTGGAAAAT
CAAATAAAGGAGAGCCAGCAGAGGGCGATAGAGGAGCTGCGCCAGTGTGGAGCCAACGTC
CCCAGCCACGACGCTGATAAAATGTTCTTTCTGATTGAGAAAATTAAGGCGTTTAATCAG
GACATTGAAAAGTTAATAGAAGGAGAAGAAGTTGTAAAGGAGAAAGAGACCCGCTTATAT
AATAAAATCAGAGAGGAGTTTAAAAACTGGGTCCTCACACTTGCAGCCAACACCCAAAAA
GTTAAAAACGTCATCCATGAAGAAGTCTCAAGATATGAGAAGCAGTATCGAGGCAAAGAG
CTCCTGGGCTTCGTCAACTACAGGACGTTTGAGACCATCGTGAAGCAGTACCTGGAACGC
CTGGTGGACCCGGCGGTCGTCATGCTCCAGAAAGTCGTTGAGACTGTCTGGCACACTTTC
ACCGACACAGCCAGAAAACACTTCAGCGAGTTTTCCAACCTCAGTCAAACTGCCCAGAAC
AAGATCGAAGACATAAAATCACAACAAGCAGAAAGAGCAGAAAGGTTCATCCGACTTCAG
TTCAAGATGGAGCACCTGGTTTATTGCCAAGACCAGATTTACAGCGTGGTTCTGAGCAAA
GTCCGAGAGATCGGGGTCCACCTGAATGCGTATTTCCTGGAAACCAGCAAACGTCTTTCC
AACCAGATCCCACTCATCATTCAGTACTTTATGCTCCAAGAGAACGGCGACCACGTGCAG
AAAGCCATGATGCAGACGCTACAGGAGAAACAGCAGTATTCCTGGCTGCTTCAAGAACAG
AGCGACACCTCTGCCAAGAGGAGAGTCCTTAAGGAGAAAATTCACCGGCTTGATCAG
>walrus_MxB
TATGAGGAGAAGGTGCGCCCCTGCATCGACCTCATCGACTCCCTGCGGGCGCTGGGCGTG
GAACAGGACCTGGCCCTGCCCGCCATCGCCGTCATCGGGGACCAGAGCTCGGGCAAGAGC
TCCGTGCTGGAGGCTCTGTCGGGGGTCGCCCTCCCCAGAGGCAGTGGAATTGTGACCAGG
TGCCCGCTGGTGCTGAAGATGAAGAGGCAGCCACACGAGAGCGCATGGCGGGGGAAGATC
AGCTACCGCAAGACAGAGCTCCAGCTCCAGGACCCCTCCCAGGTGGAGAAGGAGGTCCTC
AAAGCCCAGAACACCATAGCTGGGAACGGAGTTAGCATCAGCCATGAGCTCATTAGTCTG
GAGATCACCTCCCCTGAGGTTCCGGATCTGACCCTCATTGACCTTCCTGGCATCACCAGG
GTACCTGTGGGAAACCAGCCCCAGGACATTGGACTGCAGATTAAGGCACTCATCAAGAAG
TACATCCAGAAGCAACAGACGATCAACTTGGTGGTGGTCCCCTGCAACGTGGACATCGCC
ACCACAGAGGCGCTGAGCATGGCTCAGGAGGTGGACCCCGACGGCGACAGGACCATAGGA
ATCCTGACCAAACCAGATCTCGTGGACAAGGGTACCGAACACGTGGTCGTGAAAGTGGCG
CAGAACCTCACGTACCGTCTGCAGAAGGGCTACATGATCGTGAGGTGCCGGGGGCAGGAG
GAGATCACCAACAAGCTGAGCCTGGCCGAGGCAACCAAGAAAGAAACGATGTTCTTCCAA
GCACATCCGTATTTCAGAGTTCTCCTGGAGGAAGGAAAGGCTACAGTGCCCTGTCTGGCA
GAAAGACTGACCAATGAACTCATCTTGCACATCAATAAATCACTCCCGTTGTTAGAAAAG
CAAATAAGGGAGAGCCACCAGAGGGCGACAGAGGAACTGCACCAGTGCGGAGACAACATC
CCCAGCAATGAAGCGGATAGAATGTTCTTTCTGATCGAGAAAATTAAGGTGTTTAATCAG
GAAATTGAAAAGTTAATAGAGGGAGAAGAAGAAGTAAAGAAGAAAGATACCCGCTTATAT
AACAAAATCAGGGAGGAGTTTGAAAGCTGGCTACTTGTACTCACAGCCAATAACCAAAAA
GTTAAAAATATTATTCACGAAGAAGTCTCAATATATGAAAAGCAGTATCGCGGCAAAGAG
CTTCTTGGATTTGTCAGCTACAAGACGTTCAAGACCATAGTGCACCAGTACATGGAACAG
CTGATAGACCCCGCGCTCTCCATGCTCCACAAGGCTGTTGAAATTGTCTGGCAAACGTTT
GCCGATTCAGCCAAGAGGCATTTTAGTGAGTTTTCCAACCTCAATCAAATGGCCCAGAAC
AAGATTGAAGACATAAAAACGAGACAAGCAGAAACAGCAGAAAATCTGATCCGACTTCAG
TTCCAAATGGAGCAGCTGGTTTATTGTCAAGACGAGATTTACAGCGTGGTTCTGAACCAA
GTCCGGGAGATTGGGATGCACCTGAATGCGTATTTCTGGGAGACCAGCAAACGTCTCGCC
AACCAGATCCCATTCATAATTCAGTATTTCCTACTCCAAGAGTATGGCAGTTGCTTACAG
AAAGCCATGATGCAGATACTACAGGAGAGAGAGCACTATTCCTGGCTGCTTCAGGAACAG
AGCGACACCTCCGCCAAGAGGAGAGTCCTTAAGGAGAAGATATACCGGCTGGCTCAG
>panda_MxB
TACGAGGAGAAGGTGCGCCCCTGCATCGACCTCATTGACTCCCTGCGGGCGCTGGGCGTG
GAGCAGGACCTGGCCCTGCCCGCCATCGCCGTCATCGGGGACCAGAGCTCGGGCAAGAGC
TCGGTGCTGGAGGCTCTGTCGGGAGTCGCCCTCCCCAGAGGCAGCGGAACCGTGACCAGG
TGCCCGCTGGTGTTGAAGCTGAAGAAACAGCGGCACGAGGGCACGTGGAGGGGGCGGGTC
AGCTACCGCAAGACGGCGCTCCAGCTCCAGGACCCATCCCAGGTGGAGACGGAGATCCTC
AAAGCCCAGAACACCATAGCTGGGAACGGACTTAGCATCAGCCATGAGCTCATCAGTCTG
GAGATCACCTCCCCTGAGGTTCCGGATCTGACCCTCATTGACCTCCCCGGCATCACCAGG
GTGCCTGTGGGAAACCAGCCCCAGGACATCGGATTGCAGATCAAGGCACTCATCAAGAAG
TACATTCAGAGGCAGCAGACCATCAACTTGGTGGTGGTCCCCTGCAACGTGGACATCGCC
ACCACGGAGGCGCTGAGCATGGCTCAGGAAGTGGACCCCGAAGGAGACAGGACCATAGGA
GTCCTGACCAAACCAGATCTCGTGGACAAGGGCACCGAACCCGTGGTCATGCGAGTGGCA
CAGAACCTCACGTACCGTCTCCAGAAGGGTTACATGATCGTGAGGTGCCGGGGCCAGGAG
GAGGTCACCAACAAGCTGACCCTGGCCGAGGCGACCATGAAAGAAACGACGTTCTTCCAG
ACACATCCACATTTCAGAGCTCTCCTGGAGGAAGGAAAGGCCACGGTGCCCTGTCTGGCA
GAAAGACTGACCAATGAGCTCATCTTGCACATCAATAAATCACTCCCGTTGTTAGAAAAG
CAGATAAGGGAGAGCCACCAGAGGGCGATGGAGGAGCTGCGCCAGTGCGGAGAGGACATC
CCCAGCAACGAAGCTGATAGAATGTTCTTCCTGATCGAGAAAATCAAGGTGTTTAATCAG
GACATTGGAAAGTTAATAGAAGGAGAAGAAGCCGTAAAGGAGAAAGAGACGCGCCTATAT
AACAAAATCAGGCAGGAGTTTGAAAAATGGGTGCTCGTACTCACAGCCAATACCCAAAAA
GTTAAAAATATTATTCACAAAGAAGTCTCAATATATGAAAAGCAGTATCGTGGCAAAGAG
CTGCTTGGATTTGTCAACTACAAGACGTTCGAGACCATCGTGCACCAGTACCTGGAACAG
CTGGTAGACCCCGCACTCGCCGTGCTCCTGAAGGCTGTTGAAATTGTCTGGGAAACGTTC
GCCGACACAGCCAAGAAACACTTTAGTGAATTTTCCAACCTTAATCAAACAGCCCAGAAC
AAGATTGAAGGCATAAAAACGAAACAAGCAGAAACAGCAGAAAATCTGATCCGACTTCAG
TTCCGAATGGAGCAGCTCGTTTATTGTCAAGACGAGATTTACAGCGAGGTTCTGAACCAA
GTCCGGGAGATTGGGACGCACCTGAATGCCTATTTCTGGGAAACCAGCAAGCGTCTCGCC
AACCAGATCCCATTCATAATTCAGTATTTCATACTCCAAGAGAACGGCAGTTGCTTGCAG
AAAGCCATGATGCAGATATTACAGGACAGAGAGCACTACTGCTGGCTGCTTCAAGAACAG
AGCGATACCTCCACCAAGAGGCGATTCCTTAAGGAGAAGATTTACCGGCTGACTCAG
>ferret_MxB
TACGAGGAGAAGGTGCGCCCCTGCATCGACCTCATCGACTCCCTGCGGGCCCTGGGTGTG
GAGCAGGACCTGGCCCTGCCCGCCATCGCTGTCATCGGGGACCAGAGCTCGGGCAAGAGC
TCCGTGCTGGAGGCTCTGTCGGGGGTCGCCCTCCCCAGAGGCAGCGGGATCGTGACCAGG
TGCCCGCTCGTGCTGAAGCTGAAGAGGCAGCTGCAGGAGAGCGCGTGGAAGGGTCGGATC
ATCTACGGCACCAGGGAGGTCCAGCTCCAGGACCCCTCCCAGGTGGAGAAGGAGATCCTC
AAAGCCCAGAACACCTTAGCCGGGGACGGAGTCAGCATCAGCCATGAGCTCATCAGCGTG
GACATCATCTCCCCCGAGGTTCCGGACCTGACCCTCATCGACCTCCCCGGCATCACCAGG
GTGCCTGTGGGAAACCAGCCCCAGGACATCGGGCTGCAGATCAAGGCACTCATCAAGAAG
TACATTCAGAGGCAGGAGACAATCAACTTGGTGGTGGTCCCCTGCAACGTGGACATCGCC
ACGACAGAGGCGCTGAGCATGGCTCAGGAGGTGGACCCCAGAGGAGACAGGACCATAGGA
ATCCTGACCAAACCGGATCTCGTGGACAAGGGCGCGGAACCCATGGTCATGAAAGTGGCT
CAGAACCTCACGTACCATCTGCAGAAGGGCTACTTGATGGTGCGGTGCCGGGGCCAGGAG
GAGATCACCAACAGGCTGAGCCTGGCCGAGGCAACCAGGAAGGAAACGATGTTCTTCCAG
AAACACCCGCACTTCAGAGCTCTCCTGCAGGAAGGAAAGGCTACGGTGCCCTGTCTGGCG
GAAAGACTGACCAACGAGCTCATCTTGCACATCAATAAATCACTCCCGCTGCTAGAGGAG
CAAATACGGGAGAGCCACCAGAAGGCCACCGAGGAGCTGCACCAGTGCGGAGATGACACC
CCCAGCAACGAGACCGACAGGATGTTCTTCCTGATCGACAAAATCAAGATGTTTAATCAG
GACATTGAGAAGCTAACAGAGGGAGAAGAAGTGGTCAAGGAGAAAGAGACCCGCTTATTT
AACAAAATCCGGGAGGAGTTTGAGAACTGGGTGCTCGTGCTCACAGCCAATACCCAAAAA
GTTAAAAATATTATTCACGAAAAAGTCTCAATATACGAGAAGCAGTATCGCGGCAAGGAG
CTTCTCGGCTTTGTCAACTACAAGACGTTCCAGACCATAGTGCACCAGTACCTAGAACAG
CTGGTCGACCCCGCGCTCGCCCTGCTCCAGAAGGCTGTTGAAATCATCCGGCAAACGTTC
TCCGACACAGCCAAGAAGCATTTTAGTGGATTTTCCAACCTTAATCAAAGAGCCCAGAAC
AAGATTGAAGACTTAAAAACGAGACAAGCAGAAATAGCGGAAAATCTGATCCGGCTTCAG
TTCCGAATGGAGCAGCTGGTGTACTGCCAAGACGAGATTTACAGCGTGGTTCTGAACCAA
GTCCGGGAAATTGGGGTGCACCTGAATGCATATTTCTGGGAAACCAGCAAACGTCTGGCC
AACCAGATCCCATTCATAATTCAGTATTTCATACTCCAGGAGAACGGCAGTTGCCTACAG
AAAGCCATGATGCAGGTCCTACAGGAGAGGGAGAACTACTCCTGGCTGCTTCAAGAGCAG
AGCGATATCGCTGCCAAGAGGAGGTTCCTTAAGGATAAAATTTACCGGCTGTCTCAG
